# Supplementary material for: 3-{[(Di­benzyl­carbamo­thio­yl)amino]­carbon­yl}benzamide
Source: Acta Crystallogr Sect E Struct Rep Online. 2013 Jun 29;69(Pt 7):o1184–5. doi: 10.1107/S1600536813017467 (PMC3770439; doi:10.1107/S1600536813017467)
Supplement: Supplementary file 1 [file e-69-o1184-sup1.cif]

##############################################################################
#                                                                            #
# This CIF contains the data in a paper accepted for publication in          #
# Acta Crystallographica Section E. It conforms to the requirements of       #
# Notes for Authors for Acta Crystallographica Section E, and has been       #
# peer reviewed under the auspices of the IUCr Commission on Journals.       #
#                                                                            #
# Full details of the Crystallographic Information File format               #
# are given in the paper "The Crystallographic Information File (CIF):       #
# a New Standard Archive File for Crystallography" by S. R. Hall, F. H.      #
# Allen and I. D. Brown [Acta Cryst. (1991), A47, 655-685].                  #
#                                                                            #
# The current version of the core CIF dictionary is obtainable from          #
# ftp://ftp.iucr.org/pub/cif_core.dic.                                       #
#                                                                            #
# Software is freely available for graphical display of the structure(s)     #
# in this CIF. For information consult the CIF software page                 #
# http://www.iucr.org/resources/cif/software.                                #
#                                                                            #
# This file may be used for bona fide research purposes within the           #
# scientific community so long as proper attribution is given to the journal # 
# article from which it was obtained.                                        #
#                                                                            #
##############################################################################
data_global
_audit_creation_method     SHELXL-97
_journal_date_recd_electronic     2013-06-25
_journal_date_accepted     2013-06-25
_journal_name_full     'Acta Crystallographica, Section E'
_journal_year     2013
_journal_volume     69
_journal_issue      7
_journal_page_first     o1184
_journal_page_last     o1185
_journal_paper_category     QO
_journal_paper_doi     10.1107/S1600536813017467
_journal_coeditor_code     HG5327
_publ_contact_author_name     ' Edward RT Tiekink '
_publ_contact_author_address
;
Department of Chemistry, University of Malaya,
50603 Kuala Lumpur, Malaysia
;
_publ_contact_author_email
;
edward.tiekink@gmail.com
;
_publ_contact_author_fax     ' +60 3 7967 4193 '
_publ_contact_author_phone     ' +60 3 7967 6775 '
_publ_section_title
;
3-{[(Dibenzylcarbamothioyl)amino]carbonyl}benzamide
;
loop_
    _publ_author_name
    _publ_author_footnote
    _publ_author_address
    'N. Selvakumaran' .
;
Department of Chemistry, National Institute of Technology,
Tiruchirappalli 620 015, India
;
    'Karvembu, R.'
;
Additional correspondence author, e-mail: kar@nitt.edu.
;
;
Department of Chemistry, National Institute of Technology,
Tiruchirappalli 620 015, India
;
    'Ng, Seik Weng' .
;
Department of Chemistry, University of Malaya,
50603 Kuala Lumpur, Malaysia
Chemistry Department,
Faculty of Science, King Abdulaziz University,
PO Box 80203 Jeddah, Saudi Arabia
;
    'Tiekink, Edward R. T.' .
;
Department of Chemistry, University of Malaya,
50603 Kuala Lumpur, Malaysia
;
_publ_section_synopsis     .
data_I
_audit_creation_method     SHELXL-97
_chemical_name_systematic
;
3-{[(Dibenzylcarbamothioyl)amino]carbonyl}benzamide
;
_chemical_name_common     ?
_chemical_formula_moiety     'C23 H21 N3 O2 S'
_chemical_formula_sum     'C23 H21 N3 O2 S'
_chemical_formula_iupac     'C23 H21 N3 O2 S'
_chemical_formula_weight     403.49
_chemical_melting_point     ?
_symmetry_cell_setting     monoclinic
_symmetry_space_group_name_H-M     'P 21/n'
_symmetry_space_group_name_Hall     '-P 2yn'
loop_
    _symmetry_equiv_pos_as_xyz
    'x, y, z'
    '-x+1/2, y+1/2, -z+1/2'
    '-x, -y, -z'
    'x-1/2, -y-1/2, z-1/2'
_cell_length_a     11.3448(5)
_cell_length_b     18.6100(8)
_cell_length_c     19.3282(7)
_cell_angle_alpha     90.00
_cell_angle_beta     97.297(4)
_cell_angle_gamma     90.00
_cell_volume     4047.7(3)
_cell_formula_units_Z     8
_cell_measurement_reflns_used     8114
_cell_measurement_theta_min     2.2567
_cell_measurement_theta_max     27.5016
_cell_measurement_temperature     100(2)
_exptl_crystal_description     block
_exptl_crystal_colour     colourless
_exptl_crystal_size_max     0.40
_exptl_crystal_size_mid     0.40
_exptl_crystal_size_min     0.40
_exptl_crystal_density_diffrn     1.324
_exptl_crystal_density_meas     ?
_exptl_crystal_density_method     'not measured'
_exptl_crystal_F_000     1696
_exptl_absorpt_coefficient_mu     0.184
_exptl_absorpt_correction_type     multi-scan
_exptl_absorpt_process_details     '(CrysAlis PRO; Agilent, 2013)'
_exptl_absorpt_correction_T_min     0.82676
_exptl_absorpt_correction_T_max     1.00000
_diffrn_ambient_temperature     100(2)
_diffrn_radiation_type     MoK\a
_diffrn_radiation_wavelength     0.71073
_diffrn_radiation_source     'SuperNova (Mo) X-ray Source'
_diffrn_radiation_monochromator     Mirror
_diffrn_measurement_device_type
                  'Agilent SuperNova Dual diffractometer with an Atlas detector'
_diffrn_measurement_method     '\w scan'
_diffrn_detector_area_resol_mean     10.4041
_diffrn_reflns_number     41058
_diffrn_reflns_av_R_equivalents     0.0670
_diffrn_reflns_av_sigmaI/netI     0.0685
_diffrn_reflns_theta_min     2.26
_diffrn_reflns_theta_max     27.56
_diffrn_reflns_theta_full     27.56
_diffrn_measured_fraction_theta_max     0.999
_diffrn_measured_fraction_theta_full     0.999
_diffrn_reflns_limit_h_min     -12
_diffrn_reflns_limit_h_max     14
_diffrn_reflns_limit_k_min     -24
_diffrn_reflns_limit_k_max     24
_diffrn_reflns_limit_l_min     -25
_diffrn_reflns_limit_l_max     25
_diffrn_standards_number     0
_diffrn_standards_interval_count     0
_diffrn_standards_interval_time     0
_diffrn_standards_decay_%     0
_refine_special_details
;
Refinement of <i>F</i>^2^ against ALL reflections. The weighted <i>R</i>-factor
<i>wR</i> and goodness of fit <i>S</i> are based on <i>F</i>^2^, conventional
<i>R</i>-factors <i>R</i> are based on <i>F</i>, with <i>F</i> set to zero for
negative <i>F</i>^2^. The threshold expression of <i>F</i>^2^ >
2\s(<i>F</i>^2^) is used only for calculating <i>R</i>-factors(gt) <i>etc</i>.
and is not relevant to the choice of reflections for refinement.
<i>R</i>-factors based on <i>F</i>^2^ are statistically about twice as large
as those based on <i>F</i>, and <i>R</i>- factors based on ALL data will be
even larger.
;
_reflns_number_total     9360
_reflns_number_gt     6863
_reflns_threshold_expression     I>2\s(I)
_refine_ls_structure_factor_coef     Fsqd
_refine_ls_matrix_type     full
_refine_ls_R_factor_all     0.0890
_refine_ls_R_factor_gt     0.0580
_refine_ls_wR_factor_gt     0.1125
_refine_ls_wR_factor_ref     0.1242
_refine_ls_goodness_of_fit_ref     1.030
_refine_ls_restrained_S_all     1.030
_refine_ls_number_reflns     9360
_refine_ls_number_parameters     541
_refine_ls_number_restraints     6
_refine_ls_hydrogen_treatment     mixed
_refine_ls_weighting_scheme     calc
_refine_ls_weighting_details
         'calc w=1/[\s^2^(Fo^2^)+(0.0481P)^2^+1.1188P] where P=(Fo^2^+2Fc^2^)/3'
_atom_sites_solution_hydrogens     geom
_atom_sites_solution_primary     direct
_atom_sites_solution_secondary     difmap
_refine_ls_shift/su_max     0.001
_refine_ls_shift/su_mean     0.000
_refine_diff_density_max     0.316
_refine_diff_density_min     -0.286
_refine_ls_extinction_method     none
_refine_ls_extinction_coef     ?
loop_
    _atom_type_symbol
    _atom_type_description
    _atom_type_scat_dispersion_real
    _atom_type_scat_dispersion_imag
    _atom_type_scat_source
    'C' 'C' 0.0033 0.0016
                         'International Tables Vol C Tables 4.2.6.8 and 6.1.1.4'
    'H' 'H' 0.0000 0.0000
                         'International Tables Vol C Tables 4.2.6.8 and 6.1.1.4'
    'N' 'N' 0.0061 0.0033
                         'International Tables Vol C Tables 4.2.6.8 and 6.1.1.4'
    'O' 'O' 0.0106 0.0060
                         'International Tables Vol C Tables 4.2.6.8 and 6.1.1.4'
    'S' 'S' 0.1246 0.1234
                         'International Tables Vol C Tables 4.2.6.8 and 6.1.1.4'
_computing_data_collection     'CrysAlis PRO (Agilent, 2013)'
_computing_cell_refinement     'CrysAlis PRO (Agilent, 2013)'
_computing_data_reduction     'CrysAlis PRO (Agilent, 2013)'
_computing_structure_solution     'SHELXS97 (Sheldrick, 2008)'
_computing_structure_refinement     'SHELXL97 (Sheldrick, 2008)'
_computing_molecular_graphics
;
ORTEP-3 for Windows (Farrugia, 2012), QMol (Gans & Shalloway,
2001) and
DIAMOND (Brandenburg, 2006)
;
_computing_publication_material     'publCIF (Westrip, 2010)'
loop_
    _atom_site_type_symbol
    _atom_site_label
    _atom_site_fract_x
    _atom_site_fract_y
    _atom_site_fract_z
    _atom_site_U_iso_or_equiv
    _atom_site_adp_type
    _atom_site_calc_flag
    _atom_site_refinement_flags
    _atom_site_occupancy
    _atom_site_symmetry_multiplicity
    _atom_site_disorder_assembly
    _atom_site_disorder_group
    S S1 0.93702(5) 0.53450(3) 0.58907(3) 0.01735(13) Uani d . 1 1 . .
    S S2 0.17284(5) 0.50989(3) 0.85324(3) 0.01659(13) Uani d . 1 1 . .
    O O1 0.40819(13) 0.53199(8) 0.72332(7) 0.0199(3) Uani d . 1 1 . .
    O O2 0.67598(14) 0.63628(8) 0.47184(7) 0.0210(4) Uani d . 1 1 . .
    O O3 0.70635(14) 0.55121(9) 0.71894(7) 0.0264(4) Uani d . 1 1 . .
    O O4 0.43449(14) 0.60561(8) 0.97848(7) 0.0223(4) Uani d . 1 1 . .
    N N1 0.21714(17) 0.52663(11) 0.67687(9) 0.0220(4) Uani d D 1 1 . .
    H H11 0.199(2) 0.5186(13) 0.7190(7) 0.026 Uiso d D 1 1 . .
    H H12 0.1584(16) 0.5335(13) 0.6434(9) 0.026 Uiso d D 1 1 . .
    N N2 0.73227(16) 0.60455(9) 0.58448(8) 0.0142(4) Uani d D 1 1 . .
    H H2 0.7165(19) 0.5772(10) 0.6189(8) 0.017 Uiso d D 1 1 . .
    N N3 0.89631(16) 0.67559(9) 0.56959(8) 0.0158(4) Uani d . 1 1 . .
    N N4 0.89252(18) 0.52334(12) 0.76290(9) 0.0269(5) Uani d D 1 1 . .
    H H41 0.913(2) 0.5191(13) 0.7206(7) 0.032 Uiso d D 1 1 . .
    H H42 0.9465(17) 0.5154(13) 0.7987(9) 0.032 Uiso d D 1 1 . .
    N N5 0.38079(16) 0.57719(10) 0.86445(8) 0.0153(4) Uani d D 1 1 . .
    H H5 0.398(2) 0.5524(10) 0.8289(8) 0.018 Uiso d D 1 1 . .
    N N6 0.21864(15) 0.64993(9) 0.87808(8) 0.0145(4) Uani d . 1 1 . .
    C C1 0.33211(19) 0.53734(11) 0.67209(10) 0.0152(4) Uani d . 1 1 . .
    C C2 0.36657(19) 0.55656(11) 0.60158(10) 0.0136(4) Uani d . 1 1 . .
    C C3 0.2863(2) 0.55708(11) 0.54047(10) 0.0162(5) Uani d . 1 1 . .
    H H3A 0.2053 0.5450 0.5422 0.019 Uiso calc R 1 1 . .
    C C4 0.3243(2) 0.57522(11) 0.47723(10) 0.0177(5) Uani d . 1 1 . .
    H H4 0.2693 0.5760 0.4358 0.021 Uiso calc R 1 1 . .
    C C5 0.4421(2) 0.59218(11) 0.47450(10) 0.0168(5) Uani d . 1 1 . .
    H H5A 0.4678 0.6040 0.4310 0.020 Uiso calc R 1 1 . .
    C C6 0.52415(19) 0.59210(11) 0.53509(10) 0.0147(4) Uani d . 1 1 . .
    C C7 0.48522(19) 0.57448(11) 0.59866(10) 0.0143(4) Uani d . 1 1 . .
    H H7 0.5399 0.5747 0.6402 0.017 Uiso calc R 1 1 . .
    C C8 0.64912(19) 0.61286(11) 0.52683(10) 0.0145(4) Uani d . 1 1 . .
    C C9 0.85511(19) 0.61048(11) 0.57992(10) 0.0140(4) Uani d . 1 1 . .
    C C10 1.02249(19) 0.68788(12) 0.56284(11) 0.0183(5) Uani d . 1 1 . .
    H H10A 1.0702 0.6479 0.5857 0.022 Uiso calc R 1 1 . .
    H H10B 1.0488 0.7329 0.5875 0.022 Uiso calc R 1 1 . .
    C C11 1.04565(19) 0.69331(11) 0.48772(11) 0.0180(5) Uani d . 1 1 . .
    C C12 1.1260(2) 0.74421(12) 0.46958(12) 0.0231(5) Uani d . 1 1 . .
    H H12A 1.1638 0.7757 0.5042 0.028 Uiso calc R 1 1 . .
    C C13 1.1516(2) 0.74958(13) 0.40163(12) 0.0285(6) Uani d . 1 1 . .
    H H13 1.2069 0.7845 0.3899 0.034 Uiso calc R 1 1 . .
    C C14 1.0967(2) 0.70406(13) 0.35064(12) 0.0272(6) Uani d . 1 1 . .
    H H14 1.1141 0.7077 0.3040 0.033 Uiso calc R 1 1 . .
    C C15 1.0163(2) 0.65326(12) 0.36807(11) 0.0236(5) Uani d . 1 1 . .
    H H15 0.9787 0.6219 0.3332 0.028 Uiso calc R 1 1 . .
    C C16 0.9903(2) 0.64788(12) 0.43625(11) 0.0204(5) Uani d . 1 1 . .
    H H16 0.9346 0.6131 0.4478 0.025 Uiso calc R 1 1 . .
    C C17 0.8272(2) 0.74278(11) 0.57196(10) 0.0170(5) Uani d . 1 1 . .
    H H17A 0.7414 0.7320 0.5612 0.020 Uiso calc R 1 1 . .
    H H17B 0.8491 0.7765 0.5361 0.020 Uiso calc R 1 1 . .
    C C18 0.85085(19) 0.77774(12) 0.64324(10) 0.0175(5) Uani d . 1 1 . .
    C C19 0.8366(2) 0.73848(13) 0.70278(11) 0.0248(5) Uani d . 1 1 . .
    H H19 0.8149 0.6892 0.6988 0.030 Uiso calc R 1 1 . .
    C C20 0.8538(2) 0.77069(15) 0.76777(11) 0.0320(6) Uani d . 1 1 . .
    H H20 0.8445 0.7434 0.8083 0.038 Uiso calc R 1 1 . .
    C C21 0.8845(2) 0.84245(16) 0.77384(12) 0.0352(7) Uani d . 1 1 . .
    H H21 0.8949 0.8647 0.8184 0.042 Uiso calc R 1 1 . .
    C C22 0.9000(2) 0.88180(14) 0.71529(12) 0.0302(6) Uani d . 1 1 . .
    H H22 0.9214 0.9311 0.7195 0.036 Uiso calc R 1 1 . .
    C C23 0.8841(2) 0.84918(12) 0.64974(11) 0.0233(5) Uani d . 1 1 . .
    H H23 0.8962 0.8761 0.6095 0.028 Uiso calc R 1 1 . .
    C C24 0.7812(2) 0.54205(12) 0.76991(11) 0.0177(5) Uani d . 1 1 . .
    C C25 0.74779(19) 0.55129(11) 0.84237(10) 0.0154(4) Uani d . 1 1 . .
    C C26 0.82982(19) 0.54898(11) 0.90265(10) 0.0161(5) Uani d . 1 1 . .
    H H26 0.9118 0.5418 0.8992 0.019 Uiso calc R 1 1 . .
    C C27 0.7918(2) 0.55711(11) 0.96753(11) 0.0183(5) Uani d . 1 1 . .
    H H27 0.8480 0.5563 1.0084 0.022 Uiso calc R 1 1 . .
    C C28 0.6731(2) 0.56643(11) 0.97299(11) 0.0176(5) Uani d . 1 1 . .
    H H28 0.6475 0.5706 1.0177 0.021 Uiso calc R 1 1 . .
    C C29 0.58962(19) 0.56988(11) 0.91318(10) 0.0153(4) Uani d . 1 1 . .
    C C30 0.62837(19) 0.56305(11) 0.84800(10) 0.0152(4) Uani d . 1 1 . .
    H H30 0.5728 0.5665 0.8070 0.018 Uiso calc R 1 1 . .
    C C31 0.46309(19) 0.58536(11) 0.92285(10) 0.0160(5) Uani d . 1 1 . .
    C C32 0.25740(19) 0.58442(11) 0.86691(10) 0.0149(4) Uani d . 1 1 . .
    C C33 0.09242(19) 0.66406(12) 0.88222(10) 0.0168(5) Uani d . 1 1 . .
    H H33A 0.0444 0.6245 0.8588 0.020 Uiso calc R 1 1 . .
    H H33B 0.0691 0.7091 0.8568 0.020 Uiso calc R 1 1 . .
    C C34 0.06454(19) 0.67085(11) 0.95643(10) 0.0157(5) Uani d . 1 1 . .
    C C35 -0.0182(2) 0.72124(12) 0.97195(11) 0.0204(5) Uani d . 1 1 . .
    H H35 -0.0549 0.7518 0.9362 0.024 Uiso calc R 1 1 . .
    C C36 -0.0483(2) 0.72755(13) 1.03892(11) 0.0244(5) Uani d . 1 1 . .
    H H36 -0.1056 0.7621 1.0487 0.029 Uiso calc R 1 1 . .
    C C37 0.0052(2) 0.68354(12) 1.09175(11) 0.0231(5) Uani d . 1 1 . .
    H H37 -0.0149 0.6879 1.1378 0.028 Uiso calc R 1 1 . .
    C C38 0.0882(2) 0.63322(12) 1.07676(11) 0.0208(5) Uani d . 1 1 . .
    H H38 0.1247 0.6028 1.1127 0.025 Uiso calc R 1 1 . .
    C C39 0.1185(2) 0.62688(11) 1.00976(11) 0.0184(5) Uani d . 1 1 . .
    H H39 0.1761 0.5925 1.0001 0.022 Uiso calc R 1 1 . .
    C C40 0.2908(2) 0.71634(11) 0.87810(10) 0.0160(5) Uani d . 1 1 . .
    H H40A 0.3763 0.7043 0.8885 0.019 Uiso calc R 1 1 . .
    H H40B 0.2700 0.7495 0.9147 0.019 Uiso calc R 1 1 . .
    C C41 0.26756(19) 0.75252(11) 0.80750(10) 0.0160(5) Uani d . 1 1 . .
    C C42 0.2201(2) 0.82148(12) 0.80117(11) 0.0196(5) Uani d . 1 1 . .
    H H42A 0.2005 0.8459 0.8413 0.023 Uiso calc R 1 1 . .
    C C43 0.2012(2) 0.85472(12) 0.73647(11) 0.0231(5) Uani d . 1 1 . .
    H H43 0.1696 0.9020 0.7325 0.028 Uiso calc R 1 1 . .
    C C44 0.2286(2) 0.81875(13) 0.67745(11) 0.0250(5) Uani d . 1 1 . .
    H H44 0.2161 0.8415 0.6331 0.030 Uiso calc R 1 1 . .
    C C45 0.2740(2) 0.74981(13) 0.68339(11) 0.0240(5) Uani d . 1 1 . .
    H H45 0.2915 0.7249 0.6430 0.029 Uiso calc R 1 1 . .
    C C46 0.2941(2) 0.71683(12) 0.74821(11) 0.0205(5) Uani d . 1 1 . .
    H H46 0.3261 0.6696 0.7521 0.025 Uiso calc R 1 1 . .
loop_
    _atom_site_aniso_label
    _atom_site_aniso_U_11
    _atom_site_aniso_U_22
    _atom_site_aniso_U_33
    _atom_site_aniso_U_12
    _atom_site_aniso_U_13
    _atom_site_aniso_U_23
    S1 0.0137(3) 0.0162(3) 0.0218(3) 0.0011(2) 0.0011(2) -0.0003(2)
    S2 0.0163(3) 0.0158(3) 0.0177(3) -0.0012(2) 0.0022(2) 0.0004(2)
    O1 0.0151(9) 0.0305(9) 0.0134(7) -0.0009(7) -0.0006(6) 0.0003(6)
    O2 0.0203(9) 0.0282(9) 0.0144(7) -0.0040(7) 0.0017(6) 0.0044(6)
    O3 0.0155(9) 0.0469(11) 0.0165(8) 0.0048(7) 0.0010(6) 0.0080(7)
    O4 0.0217(10) 0.0307(9) 0.0149(7) 0.0043(7) 0.0034(6) -0.0008(7)
    N1 0.0131(11) 0.0370(12) 0.0154(9) -0.0026(9) 0.0000(8) 0.0048(9)
    N2 0.0117(10) 0.0179(10) 0.0131(8) -0.0008(7) 0.0023(7) 0.0038(7)
    N3 0.0139(10) 0.0169(9) 0.0168(9) -0.0014(7) 0.0029(7) 0.0000(7)
    N4 0.0157(12) 0.0496(14) 0.0150(9) 0.0084(9) 0.0011(8) 0.0006(9)
    N5 0.0120(10) 0.0205(10) 0.0141(9) 0.0012(7) 0.0040(7) -0.0029(7)
    N6 0.0128(10) 0.0175(10) 0.0138(8) 0.0011(7) 0.0033(7) 0.0012(7)
    C1 0.0152(12) 0.0139(11) 0.0167(10) -0.0001(8) 0.0028(8) -0.0032(8)
    C2 0.0144(12) 0.0095(10) 0.0165(10) 0.0001(8) 0.0012(8) -0.0018(8)
    C3 0.0133(12) 0.0142(11) 0.0210(11) -0.0016(8) 0.0012(8) -0.0020(9)
    C4 0.0185(13) 0.0176(11) 0.0156(10) -0.0004(9) -0.0028(9) -0.0007(9)
    C5 0.0197(13) 0.0164(11) 0.0143(10) -0.0009(9) 0.0020(8) 0.0012(8)
    C6 0.0154(12) 0.0105(10) 0.0179(10) 0.0005(8) 0.0014(8) 0.0003(8)
    C7 0.0147(12) 0.0126(10) 0.0150(10) 0.0006(8) -0.0002(8) -0.0015(8)
    C8 0.0164(12) 0.0124(11) 0.0148(10) 0.0006(8) 0.0019(8) -0.0001(8)
    C9 0.0134(12) 0.0166(11) 0.0116(9) -0.0015(8) 0.0005(8) -0.0003(8)
    C10 0.0135(12) 0.0174(11) 0.0237(11) -0.0042(9) 0.0019(9) -0.0011(9)
    C11 0.0146(12) 0.0158(11) 0.0241(11) 0.0028(9) 0.0048(9) 0.0021(9)
    C12 0.0225(14) 0.0170(12) 0.0309(12) -0.0008(9) 0.0076(10) -0.0005(10)
    C13 0.0252(15) 0.0248(13) 0.0387(14) 0.0003(10) 0.0157(11) 0.0062(11)
    C14 0.0268(15) 0.0299(14) 0.0271(12) 0.0065(11) 0.0123(10) 0.0065(11)
    C15 0.0217(14) 0.0243(13) 0.0249(12) 0.0046(10) 0.0040(10) -0.0016(10)
    C16 0.0199(13) 0.0163(11) 0.0257(12) 0.0000(9) 0.0052(9) 0.0034(9)
    C17 0.0186(13) 0.0161(11) 0.0159(10) 0.0009(9) 0.0003(9) 0.0010(8)
    C18 0.0147(13) 0.0209(12) 0.0166(10) 0.0034(9) 0.0014(8) -0.0007(9)
    C19 0.0238(14) 0.0306(14) 0.0203(11) 0.0011(10) 0.0042(9) 0.0017(10)
    C20 0.0287(16) 0.0520(18) 0.0155(11) 0.0047(12) 0.0040(10) 0.0018(11)
    C21 0.0278(16) 0.0552(19) 0.0211(12) 0.0120(13) -0.0029(10) -0.0155(12)
    C22 0.0285(16) 0.0266(14) 0.0323(13) 0.0067(11) -0.0081(11) -0.0114(11)
    C23 0.0236(14) 0.0214(12) 0.0234(11) 0.0037(10) -0.0028(10) -0.0014(10)
    C24 0.0148(13) 0.0194(12) 0.0191(10) -0.0003(9) 0.0024(9) 0.0032(9)
    C25 0.0151(12) 0.0134(11) 0.0176(10) 0.0000(8) 0.0021(8) 0.0027(8)
    C26 0.0123(12) 0.0155(11) 0.0201(10) -0.0009(8) -0.0002(8) 0.0038(9)
    C27 0.0172(13) 0.0183(11) 0.0177(10) -0.0009(9) -0.0040(9) 0.0017(9)
    C28 0.0196(13) 0.0171(11) 0.0159(10) -0.0007(9) 0.0021(9) 0.0019(9)
    C29 0.0164(12) 0.0123(11) 0.0170(10) -0.0006(8) 0.0014(8) 0.0007(8)
    C30 0.0153(12) 0.0145(11) 0.0153(10) 0.0003(8) -0.0005(8) 0.0019(8)
    C31 0.0166(12) 0.0147(11) 0.0166(10) 0.0005(8) 0.0015(9) 0.0025(8)
    C32 0.0149(12) 0.0197(11) 0.0101(9) 0.0009(9) 0.0010(8) 0.0015(8)
    C33 0.0136(12) 0.0178(11) 0.0190(10) 0.0027(9) 0.0021(8) 0.0019(9)
    C34 0.0145(12) 0.0136(11) 0.0195(10) -0.0041(8) 0.0044(9) -0.0010(9)
    C35 0.0204(14) 0.0180(12) 0.0231(11) 0.0036(9) 0.0043(9) 0.0016(9)
    C36 0.0220(14) 0.0253(13) 0.0276(12) 0.0042(10) 0.0092(10) -0.0030(10)
    C37 0.0255(14) 0.0253(13) 0.0203(11) -0.0021(10) 0.0095(10) -0.0027(10)
    C38 0.0220(14) 0.0210(12) 0.0191(11) -0.0017(9) 0.0012(9) 0.0034(9)
    C39 0.0169(13) 0.0161(11) 0.0228(11) 0.0018(9) 0.0048(9) 0.0009(9)
    C40 0.0190(13) 0.0129(11) 0.0160(10) -0.0017(8) 0.0027(8) -0.0014(8)
    C41 0.0144(12) 0.0167(11) 0.0171(10) -0.0038(8) 0.0031(8) -0.0001(8)
    C42 0.0206(13) 0.0191(12) 0.0192(11) -0.0007(9) 0.0038(9) -0.0011(9)
    C43 0.0241(14) 0.0194(12) 0.0255(12) 0.0000(10) 0.0024(10) 0.0036(10)
    C44 0.0276(15) 0.0286(14) 0.0184(11) -0.0058(10) 0.0016(10) 0.0064(10)
    C45 0.0306(15) 0.0241(13) 0.0189(11) -0.0045(10) 0.0093(10) -0.0034(10)
    C46 0.0233(14) 0.0172(12) 0.0216(11) -0.0017(9) 0.0053(9) -0.0004(9)
_geom_special_details
;
All s.u.'s (except the s.u. in the dihedral angle between two l.s. planes) are
estimated using the full covariance matrix. The cell s.u.'s are taken into
account individually in the estimation of s.u.'s in distances, angles and
torsion angles; correlations between s.u.'s in cell parameters are only used
when they are defined by crystal symmetry. An approximate (isotropic)
treatment of cell s.u.'s is used for estimating s.u.'s involving l.s. planes.
;
loop_
    _geom_bond_atom_site_label_1
    _geom_bond_atom_site_label_2
    _geom_bond_site_symmetry_2
    _geom_bond_distance
    _geom_bond_publ_flag
    S1 C9 . 1.689(2) ?
    S2 C32 . 1.688(2) ?
    O1 C1 . 1.232(2) ?
    O2 C8 . 1.223(2) ?
    O3 C24 . 1.228(2) ?
    O4 C31 . 1.222(2) ?
    N1 C1 . 1.334(3) ?
    N1 H11 . 0.877(9) ?
    N1 H12 . 0.877(9) ?
    N2 C8 . 1.374(3) ?
    N2 C9 . 1.412(3) ?
    N2 H2 . 0.874(9) ?
    N3 C9 . 1.323(3) ?
    N3 C10 . 1.472(3) ?
    N3 C17 . 1.480(3) ?
    N4 C24 . 1.333(3) ?
    N4 H41 . 0.882(10) ?
    N4 H42 . 0.876(10) ?
    N5 C31 . 1.379(3) ?
    N5 C32 . 1.413(3) ?
    N5 H5 . 0.872(9) ?
    N6 C32 . 1.323(3) ?
    N6 C33 . 1.468(3) ?
    N6 C40 . 1.483(3) ?
    C1 C2 . 1.508(3) ?
    C2 C7 . 1.395(3) ?
    C2 C3 . 1.397(3) ?
    C3 C4 . 1.389(3) ?
    C3 H3A . 0.9500 ?
    C4 C5 . 1.380(3) ?
    C4 H4 . 0.9500 ?
    C5 C6 . 1.400(3) ?
    C5 H5A . 0.9500 ?
    C6 C7 . 1.396(3) ?
    C6 C8 . 1.498(3) ?
    C7 H7 . 0.9500 ?
    C10 C11 . 1.511(3) ?
    C10 H10A . 0.9900 ?
    C10 H10B . 0.9900 ?
    C11 C12 . 1.390(3) ?
    C11 C16 . 1.393(3) ?
    C12 C13 . 1.384(3) ?
    C12 H12A . 0.9500 ?
    C13 C14 . 1.386(3) ?
    C13 H13 . 0.9500 ?
    C14 C15 . 1.385(3) ?
    C14 H14 . 0.9500 ?
    C15 C16 . 1.390(3) ?
    C15 H15 . 0.9500 ?
    C16 H16 . 0.9500 ?
    C17 C18 . 1.516(3) ?
    C17 H17A . 0.9900 ?
    C17 H17B . 0.9900 ?
    C18 C23 . 1.384(3) ?
    C18 C19 . 1.390(3) ?
    C19 C20 . 1.383(3) ?
    C19 H19 . 0.9500 ?
    C20 C21 . 1.381(4) ?
    C20 H20 . 0.9500 ?
    C21 C22 . 1.378(4) ?
    C21 H21 . 0.9500 ?
    C22 C23 . 1.396(3) ?
    C22 H22 . 0.9500 ?
    C23 H23 . 0.9500 ?
    C24 C25 . 1.506(3) ?
    C25 C30 . 1.390(3) ?
    C25 C26 . 1.396(3) ?
    C26 C27 . 1.385(3) ?
    C26 H26 . 0.9500 ?
    C27 C28 . 1.375(3) ?
    C27 H27 . 0.9500 ?
    C28 C29 . 1.400(3) ?
    C28 H28 . 0.9500 ?
    C29 C30 . 1.392(3) ?
    C29 C31 . 1.499(3) ?
    C30 H30 . 0.9500 ?
    C33 C34 . 1.513(3) ?
    C33 H33A . 0.9900 ?
    C33 H33B . 0.9900 ?
    C34 C35 . 1.387(3) ?
    C34 C39 . 1.395(3) ?
    C35 C36 . 1.385(3) ?
    C35 H35 . 0.9500 ?
    C36 C37 . 1.387(3) ?
    C36 H36 . 0.9500 ?
    C37 C38 . 1.384(3) ?
    C37 H37 . 0.9500 ?
    C38 C39 . 1.386(3) ?
    C38 H38 . 0.9500 ?
    C39 H39 . 0.9500 ?
    C40 C41 . 1.514(3) ?
    C40 H40A . 0.9900 ?
    C40 H40B . 0.9900 ?
    C41 C46 . 1.390(3) ?
    C41 C42 . 1.391(3) ?
    C42 C43 . 1.387(3) ?
    C42 H42A . 0.9500 ?
    C43 C44 . 1.391(3) ?
    C43 H43 . 0.9500 ?
    C44 C45 . 1.382(3) ?
    C44 H44 . 0.9500 ?
    C45 C46 . 1.388(3) ?
    C45 H45 . 0.9500 ?
    C46 H46 . 0.9500 ?
loop_
    _geom_angle_atom_site_label_1
    _geom_angle_atom_site_label_2
    _geom_angle_atom_site_label_3
    _geom_angle_site_symmetry_1
    _geom_angle_site_symmetry_3
    _geom_angle
    _geom_angle_publ_flag
    C1 N1 H11 . . 115.9(16) ?
    C1 N1 H12 . . 125.8(16) ?
    H11 N1 H12 . . 118(2) ?
    C8 N2 C9 . . 121.46(17) ?
    C8 N2 H2 . . 119.8(15) ?
    C9 N2 H2 . . 113.1(15) ?
    C9 N3 C10 . . 121.47(18) ?
    C9 N3 C17 . . 124.78(19) ?
    C10 N3 C17 . . 113.37(17) ?
    C24 N4 H41 . . 118.9(16) ?
    C24 N4 H42 . . 122.7(17) ?
    H41 N4 H42 . . 118(2) ?
    C31 N5 C32 . . 122.19(17) ?
    C31 N5 H5 . . 120.2(15) ?
    C32 N5 H5 . . 113.9(15) ?
    C32 N6 C33 . . 121.38(18) ?
    C32 N6 C40 . . 124.96(19) ?
    C33 N6 C40 . . 113.16(17) ?
    O1 C1 N1 . . 121.57(19) ?
    O1 C1 C2 . . 120.66(19) ?
    N1 C1 C2 . . 117.78(17) ?
    C7 C2 C3 . . 119.54(19) ?
    C7 C2 C1 . . 117.11(17) ?
    C3 C2 C1 . . 123.35(19) ?
    C4 C3 C2 . . 120.2(2) ?
    C4 C3 H3A . . 119.9 ?
    C2 C3 H3A . . 119.9 ?
    C5 C4 C3 . . 119.99(19) ?
    C5 C4 H4 . . 120.0 ?
    C3 C4 H4 . . 120.0 ?
    C4 C5 C6 . . 120.77(19) ?
    C4 C5 H5A . . 119.6 ?
    C6 C5 H5A . . 119.6 ?
    C7 C6 C5 . . 119.0(2) ?
    C7 C6 C8 . . 124.33(18) ?
    C5 C6 C8 . . 116.63(18) ?
    C6 C7 C2 . . 120.43(18) ?
    C6 C7 H7 . . 119.8 ?
    C2 C7 H7 . . 119.8 ?
    O2 C8 N2 . . 121.6(2) ?
    O2 C8 C6 . . 121.91(18) ?
    N2 C8 C6 . . 116.50(17) ?
    N3 C9 N2 . . 116.84(18) ?
    N3 C9 S1 . . 125.61(17) ?
    N2 C9 S1 . . 117.54(15) ?
    N3 C10 C11 . . 112.66(17) ?
    N3 C10 H10A . . 109.1 ?
    C11 C10 H10A . . 109.1 ?
    N3 C10 H10B . . 109.1 ?
    C11 C10 H10B . . 109.1 ?
    H10A C10 H10B . . 107.8 ?
    C12 C11 C16 . . 119.0(2) ?
    C12 C11 C10 . . 119.17(19) ?
    C16 C11 C10 . . 121.9(2) ?
    C13 C12 C11 . . 120.8(2) ?
    C13 C12 H12A . . 119.6 ?
    C11 C12 H12A . . 119.6 ?
    C12 C13 C14 . . 120.1(2) ?
    C12 C13 H13 . . 120.0 ?
    C14 C13 H13 . . 120.0 ?
    C13 C14 C15 . . 119.7(2) ?
    C13 C14 H14 . . 120.2 ?
    C15 C14 H14 . . 120.2 ?
    C14 C15 C16 . . 120.4(2) ?
    C14 C15 H15 . . 119.8 ?
    C16 C15 H15 . . 119.8 ?
    C15 C16 C11 . . 120.2(2) ?
    C15 C16 H16 . . 119.9 ?
    C11 C16 H16 . . 119.9 ?
    N3 C17 C18 . . 110.93(16) ?
    N3 C17 H17A . . 109.5 ?
    C18 C17 H17A . . 109.5 ?
    N3 C17 H17B . . 109.5 ?
    C18 C17 H17B . . 109.5 ?
    H17A C17 H17B . . 108.0 ?
    C23 C18 C19 . . 119.3(2) ?
    C23 C18 C17 . . 120.64(19) ?
    C19 C18 C17 . . 120.1(2) ?
    C20 C19 C18 . . 120.4(2) ?
    C20 C19 H19 . . 119.8 ?
    C18 C19 H19 . . 119.8 ?
    C21 C20 C19 . . 120.1(2) ?
    C21 C20 H20 . . 120.0 ?
    C19 C20 H20 . . 120.0 ?
    C22 C21 C20 . . 120.1(2) ?
    C22 C21 H21 . . 120.0 ?
    C20 C21 H21 . . 120.0 ?
    C21 C22 C23 . . 120.0(2) ?
    C21 C22 H22 . . 120.0 ?
    C23 C22 H22 . . 120.0 ?
    C18 C23 C22 . . 120.2(2) ?
    C18 C23 H23 . . 119.9 ?
    C22 C23 H23 . . 119.9 ?
    O3 C24 N4 . . 121.5(2) ?
    O3 C24 C25 . . 120.0(2) ?
    N4 C24 C25 . . 118.53(18) ?
    C30 C25 C26 . . 119.49(19) ?
    C30 C25 C24 . . 116.97(17) ?
    C26 C25 C24 . . 123.5(2) ?
    C27 C26 C25 . . 120.1(2) ?
    C27 C26 H26 . . 120.0 ?
    C25 C26 H26 . . 120.0 ?
    C28 C27 C26 . . 120.23(19) ?
    C28 C27 H27 . . 119.9 ?
    C26 C27 H27 . . 119.9 ?
    C27 C28 C29 . . 120.6(2) ?
    C27 C28 H28 . . 119.7 ?
    C29 C28 H28 . . 119.7 ?
    C30 C29 C28 . . 119.0(2) ?
    C30 C29 C31 . . 123.23(18) ?
    C28 C29 C31 . . 117.65(18) ?
    C25 C30 C29 . . 120.54(18) ?
    C25 C30 H30 . . 119.7 ?
    C29 C30 H30 . . 119.7 ?
    O4 C31 N5 . . 121.8(2) ?
    O4 C31 C29 . . 122.33(18) ?
    N5 C31 C29 . . 115.88(18) ?
    N6 C32 N5 . . 116.38(19) ?
    N6 C32 S2 . . 126.06(17) ?
    N5 C32 S2 . . 117.54(15) ?
    N6 C33 C34 . . 112.92(16) ?
    N6 C33 H33A . . 109.0 ?
    C34 C33 H33A . . 109.0 ?
    N6 C33 H33B . . 109.0 ?
    C34 C33 H33B . . 109.0 ?
    H33A C33 H33B . . 107.8 ?
    C35 C34 C39 . . 118.8(2) ?
    C35 C34 C33 . . 119.37(18) ?
    C39 C34 C33 . . 121.78(19) ?
    C36 C35 C34 . . 120.9(2) ?
    C36 C35 H35 . . 119.6 ?
    C34 C35 H35 . . 119.6 ?
    C35 C36 C37 . . 120.1(2) ?
    C35 C36 H36 . . 120.0 ?
    C37 C36 H36 . . 120.0 ?
    C38 C37 C36 . . 119.4(2) ?
    C38 C37 H37 . . 120.3 ?
    C36 C37 H37 . . 120.3 ?
    C37 C38 C39 . . 120.6(2) ?
    C37 C38 H38 . . 119.7 ?
    C39 C38 H38 . . 119.7 ?
    C38 C39 C34 . . 120.2(2) ?
    C38 C39 H39 . . 119.9 ?
    C34 C39 H39 . . 119.9 ?
    N6 C40 C41 . . 109.71(16) ?
    N6 C40 H40A . . 109.7 ?
    C41 C40 H40A . . 109.7 ?
    N6 C40 H40B . . 109.7 ?
    C41 C40 H40B . . 109.7 ?
    H40A C40 H40B . . 108.2 ?
    C46 C41 C42 . . 119.35(19) ?
    C46 C41 C40 . . 119.95(19) ?
    C42 C41 C40 . . 120.70(19) ?
    C43 C42 C41 . . 120.3(2) ?
    C43 C42 H42A . . 119.9 ?
    C41 C42 H42A . . 119.9 ?
    C42 C43 C44 . . 120.0(2) ?
    C42 C43 H43 . . 120.0 ?
    C44 C43 H43 . . 120.0 ?
    C45 C44 C43 . . 119.9(2) ?
    C45 C44 H44 . . 120.1 ?
    C43 C44 H44 . . 120.1 ?
    C44 C45 C46 . . 120.2(2) ?
    C44 C45 H45 . . 119.9 ?
    C46 C45 H45 . . 119.9 ?
    C45 C46 C41 . . 120.3(2) ?
    C45 C46 H46 . . 119.8 ?
    C41 C46 H46 . . 119.8 ?
loop_
    _geom_torsion_atom_site_label_1
    _geom_torsion_atom_site_label_2
    _geom_torsion_atom_site_label_3
    _geom_torsion_atom_site_label_4
    _geom_torsion_site_symmetry_1
    _geom_torsion_site_symmetry_2
    _geom_torsion_site_symmetry_3
    _geom_torsion_site_symmetry_4
    _geom_torsion
    _geom_torsion_publ_flag
    O1 C1 C2 C7 . . . . -6.0(3) ?
    N1 C1 C2 C7 . . . . 173.88(19) ?
    O1 C1 C2 C3 . . . . 174.0(2) ?
    N1 C1 C2 C3 . . . . -6.2(3) ?
    C7 C2 C3 C4 . . . . 0.1(3) ?
    C1 C2 C3 C4 . . . . -179.87(19) ?
    C2 C3 C4 C5 . . . . 0.6(3) ?
    C3 C4 C5 C6 . . . . -0.7(3) ?
    C4 C5 C6 C7 . . . . 0.1(3) ?
    C4 C5 C6 C8 . . . . -178.66(19) ?
    C5 C6 C7 C2 . . . . 0.6(3) ?
    C8 C6 C7 C2 . . . . 179.24(19) ?
    C3 C2 C7 C6 . . . . -0.7(3) ?
    C1 C2 C7 C6 . . . . 179.27(18) ?
    C9 N2 C8 O2 . . . . -11.3(3) ?
    C9 N2 C8 C6 . . . . 169.02(18) ?
    C7 C6 C8 O2 . . . . -170.9(2) ?
    C5 C6 C8 O2 . . . . 7.8(3) ?
    C7 C6 C8 N2 . . . . 8.8(3) ?
    C5 C6 C8 N2 . . . . -172.49(18) ?
    C10 N3 C9 N2 . . . . -178.97(16) ?
    C17 N3 C9 N2 . . . . 8.6(3) ?
    C10 N3 C9 S1 . . . . 1.9(3) ?
    C17 N3 C9 S1 . . . . -170.59(15) ?
    C8 N2 C9 N3 . . . . 71.5(2) ?
    C8 N2 C9 S1 . . . . -109.29(19) ?
    C9 N3 C10 C11 . . . . 98.2(2) ?
    C17 N3 C10 C11 . . . . -88.5(2) ?
    N3 C10 C11 C12 . . . . 140.0(2) ?
    N3 C10 C11 C16 . . . . -41.2(3) ?
    C16 C11 C12 C13 . . . . -0.5(3) ?
    C10 C11 C12 C13 . . . . 178.4(2) ?
    C11 C12 C13 C14 . . . . 0.2(4) ?
    C12 C13 C14 C15 . . . . 0.0(4) ?
    C13 C14 C15 C16 . . . . 0.2(4) ?
    C14 C15 C16 C11 . . . . -0.4(3) ?
    C12 C11 C16 C15 . . . . 0.6(3) ?
    C10 C11 C16 C15 . . . . -178.3(2) ?
    C9 N3 C17 C18 . . . . 95.8(2) ?
    C10 N3 C17 C18 . . . . -77.2(2) ?
    N3 C17 C18 C23 . . . . 127.9(2) ?
    N3 C17 C18 C19 . . . . -53.6(3) ?
    C23 C18 C19 C20 . . . . 0.9(4) ?
    C17 C18 C19 C20 . . . . -177.6(2) ?
    C18 C19 C20 C21 . . . . 0.5(4) ?
    C19 C20 C21 C22 . . . . -1.1(4) ?
    C20 C21 C22 C23 . . . . 0.3(4) ?
    C19 C18 C23 C22 . . . . -1.7(3) ?
    C17 C18 C23 C22 . . . . 176.8(2) ?
    C21 C22 C23 C18 . . . . 1.1(4) ?
    O3 C24 C25 C30 . . . . 6.3(3) ?
    N4 C24 C25 C30 . . . . -173.2(2) ?
    O3 C24 C25 C26 . . . . -173.3(2) ?
    N4 C24 C25 C26 . . . . 7.2(3) ?
    C30 C25 C26 C27 . . . . 1.1(3) ?
    C24 C25 C26 C27 . . . . -179.22(19) ?
    C25 C26 C27 C28 . . . . 1.0(3) ?
    C26 C27 C28 C29 . . . . -1.8(3) ?
    C27 C28 C29 C30 . . . . 0.6(3) ?
    C27 C28 C29 C31 . . . . -175.72(19) ?
    C26 C25 C30 C29 . . . . -2.4(3) ?
    C24 C25 C30 C29 . . . . 177.97(19) ?
    C28 C29 C30 C25 . . . . 1.5(3) ?
    C31 C29 C30 C25 . . . . 177.62(19) ?
    C32 N5 C31 O4 . . . . -6.7(3) ?
    C32 N5 C31 C29 . . . . 174.95(18) ?
    C30 C29 C31 O4 . . . . -164.7(2) ?
    C28 C29 C31 O4 . . . . 11.5(3) ?
    C30 C29 C31 N5 . . . . 13.7(3) ?
    C28 C29 C31 N5 . . . . -170.16(19) ?
    C33 N6 C32 N5 . . . . -179.56(16) ?
    C40 N6 C32 N5 . . . . 9.1(3) ?
    C33 N6 C32 S2 . . . . 2.2(3) ?
    C40 N6 C32 S2 . . . . -169.12(14) ?
    C31 N5 C32 N6 . . . . 69.4(2) ?
    C31 N5 C32 S2 . . . . -112.29(19) ?
    C32 N6 C33 C34 . . . . 100.5(2) ?
    C40 N6 C33 C34 . . . . -87.2(2) ?
    N6 C33 C34 C35 . . . . 142.2(2) ?
    N6 C33 C34 C39 . . . . -38.9(3) ?
    C39 C34 C35 C36 . . . . -0.7(3) ?
    C33 C34 C35 C36 . . . . 178.2(2) ?
    C34 C35 C36 C37 . . . . 0.5(4) ?
    C35 C36 C37 C38 . . . . -0.3(4) ?
    C36 C37 C38 C39 . . . . 0.4(3) ?
    C37 C38 C39 C34 . . . . -0.6(3) ?
    C35 C34 C39 C38 . . . . 0.8(3) ?
    C33 C34 C39 C38 . . . . -178.1(2) ?
    C32 N6 C40 C41 . . . . 96.9(2) ?
    C33 N6 C40 C41 . . . . -75.1(2) ?
    N6 C40 C41 C46 . . . . -61.5(3) ?
    N6 C40 C41 C42 . . . . 118.7(2) ?
    C46 C41 C42 C43 . . . . -1.0(3) ?
    C40 C41 C42 C43 . . . . 178.8(2) ?
    C41 C42 C43 C44 . . . . 0.7(3) ?
    C42 C43 C44 C45 . . . . 0.3(4) ?
    C43 C44 C45 C46 . . . . -1.0(4) ?
    C44 C45 C46 C41 . . . . 0.7(4) ?
    C42 C41 C46 C45 . . . . 0.3(3) ?
    C40 C41 C46 C45 . . . . -179.4(2) ?
loop_
    _geom_hbond_atom_site_label_D
    _geom_hbond_atom_site_label_H
    _geom_hbond_atom_site_label_A
    _geom_hbond_site_symmetry_A
    _geom_hbond_distance_DH
    _geom_hbond_distance_HA
    _geom_hbond_distance_DA
    _geom_hbond_angle_DHA
    N1 H12 S1 1_455 0.877(9) 2.596(14) 3.4103(19) 155(2)
    N1 H11 S2 . 0.877(9) 2.654(10) 3.5220(19) 170(2)
    N2 H2 O3 . 0.874(9) 2.011(12) 2.832(2) 156(2)
    N4 H41 S1 . 0.882(10) 2.606(11) 3.4666(19) 165(2)
    N4 H42 S2 1_655 0.876(10) 2.651(15) 3.437(2) 150(2)
    N5 H5 O1 . 0.872(9) 2.093(12) 2.909(2) 156(2)
    C13 H13 Cg1 4_675 0.95 2.92 3.614(3) 130
    C17 H17A Cg2 4_675 0.99 2.90 3.644(2) 132
    C40 H40A Cg3 4_576 0.99 2.86 3.549(2) 128
