# Supplementary material for: 3-{[(Di­benzyl­carbamo­thio­yl)amino]­carbon­yl}benzamide
Source: Acta Crystallogr Sect E Struct Rep Online. 2013 Jun 29;69(Pt 7):o1184–5. doi: 10.1107/S1600536813017467 (PMC3770439; doi:10.1107/S1600536813017467)
Supplement: Supplementary file 2 [file e-69-o1184-Isup2.hkl]

#
# h,k,l, Fc-squared, Fo-squared, sigma(Fo-squared) and status flag
#
data_I
_shelx_title '  P21/n'
_shelx_refln_list_code          4
_shelx_F_calc_maximum      435.70
_exptl_crystal_F_000      1696.00
_reflns_d_resolution_high  0.7680
 
loop_
 _symmetry_equiv_pos_as_xyz
 'x, y, z'
 '-x+1/2, y+1/2, -z+1/2'
 '-x, -y, -z'
 'x-1/2, -y-1/2, z-1/2'
 
_cell_length_a    11.3448
_cell_length_b    18.6100
_cell_length_c    19.3282
_cell_angle_alpha  90.000
_cell_angle_beta   97.297
_cell_angle_gamma  90.000
 
_shelx_F_squared_multiplier     1.000
 
loop_
 _refln_index_h
 _refln_index_k
 _refln_index_l
 _refln_F_squared_calc
 _refln_F_squared_meas
 _refln_F_squared_sigma
 _refln_observed_status
   2   0   0    15068.03    14674.21    257.98 o
   4   0   0     1980.26     2136.59    141.69 o
   6   0   0       45.25      104.16     58.63 o
   8   0   0      466.43      308.58     92.13 o
  10   0   0       59.66       -6.76     71.04 o
  12   0   0       59.14        6.39     60.79 o
  14   0   0       38.80       -3.23     79.25 o
   2   1   0     4349.46     4316.71     71.63 o
   3   1   0     4120.10     4257.64    121.65 o
   4   1   0       61.42       54.73     25.85 o
   5   1   0       59.41       43.71     25.48 o
   6   1   0      253.52      291.64     42.16 o
   7   1   0      177.73      239.77     41.04 o
   8   1   0      206.56      169.74     54.03 o
   9   1   0     1277.14     1094.26    128.49 o
  10   1   0        2.32      -29.55     47.92 o
  11   1   0      247.91      150.47     59.99 o
  12   1   0       64.34       65.48     56.50 o
  13   1   0      142.95      153.21     66.86 o
  14   1   0       58.51       57.51     97.39 o
   1   2   0       26.85       25.23      8.26 o
   2   2   0     1738.91     1714.49     36.12 o
   3   2   0    30315.37    31395.22    432.22 o
   4   2   0     1283.56     1296.93     56.77 o
   5   2   0     1201.13     1332.20     74.00 o
   6   2   0      622.68      610.36     49.23 o
   7   2   0     1164.02     1092.03     70.40 o
   8   2   0     3617.44     3646.21    188.39 o
   9   2   0        0.10      -27.88     35.95 o
  10   2   0        0.12      -53.74     53.74 o
  11   2   0      449.37      396.31    111.94 o
  12   2   0      332.40      323.54     85.38 o
  13   2   0       13.84      -25.28     47.31 o
  14   2   0       95.69       51.34     59.30 o
   1   3   0     5628.88     5514.77     74.11 o
   2   3   0      915.46      920.77     23.50 o
   3   3   0    33074.51    33086.36    246.82 o
   4   3   0    22788.12    23064.88    166.25 o
   5   3   0     2773.68     3013.11     75.69 o
   6   3   0      733.65      802.95     47.98 o
   7   3   0     1975.41     2130.87     81.44 o
   8   3   0        0.02      -21.05     25.93 o
   9   3   0     1742.45     1711.43    108.83 o
  10   3   0       86.20       83.95     49.32 o
  11   3   0      307.21      229.39     67.97 o
  12   3   0       45.52       46.16     56.30 o
  13   3   0        1.52       58.95     52.91 o
  14   3   0      532.49      651.86    121.99 o
   0   4   0     2258.30     2098.80    157.82 o
   1   4   0     4645.04     4667.19     84.87 o
   2   4   0    15532.82    15819.74    183.03 o
   3   4   0     3972.61     3878.17     56.73 o
   4   4   0      246.34      277.06     20.49 o
   5   4   0      664.70      748.48     32.17 o
   6   4   0     1538.16     1624.45     60.47 o
   7   4   0        0.91       19.52     13.01 o
   8   4   0     2054.30     2106.86    111.99 o
   9   4   0       93.69       80.11     14.73 o
  10   4   0      698.28      630.09     35.91 o
  11   4   0       12.09       21.45     46.28 o
  12   4   0      169.00      154.83     67.14 o
  13   4   0      425.07      368.04     91.05 o
  14   4   0        0.15       11.49     61.58 o
   1   5   0    74315.20    73472.09    436.41 o
   2   5   0    28162.40    28526.79    267.35 o
   3   5   0     1682.88     1759.99     33.25 o
   4   5   0      372.59      525.08     28.18 o
   5   5   0      194.10      186.90     25.62 o
   6   5   0    11561.19    12183.46    157.21 o
   7   5   0      349.57      289.51     33.85 o
   8   5   0      185.37      106.95     33.00 o
   9   5   0     1204.90     1225.73     92.48 o
  10   5   0       16.77       62.93     33.80 o
  11   5   0      276.93      229.40     72.74 o
  12   5   0      979.54     1059.27    137.83 o
  13   5   0       17.59       17.74     52.44 o
  14   5   0      245.42      249.27     91.38 o
   0   6   0    11745.33    11989.74    130.78 o
   1   6   0       27.46       69.90     23.87 o
   2   6   0     3516.75     3537.26     75.13 o
   3   6   0     3933.51     3823.32     62.59 o
   4   6   0        0.47        6.80     10.21 o
   5   6   0     7916.82     8188.05    125.52 o
   6   6   0      215.18      339.86     29.80 o
   7   6   0     1481.80     1502.08     66.31 o
   8   6   0      703.42      712.96     74.11 o
   9   6   0      526.92      553.37     65.38 o
  10   6   0     2772.93     2639.46    141.47 o
  11   6   0       85.39      117.54     58.36 o
  12   6   0      182.25      258.34     76.55 o
  13   6   0      127.20      227.06     78.48 o
  14   6   0       57.59       71.50     62.30 o
   1   7   0    14368.16    13764.99    153.98 o
   2   7   0      112.85       65.39     16.69 o
   3   7   0     4414.40     4614.75     77.15 o
   4   7   0      852.93      766.37     25.25 o
   5   7   0     1261.96     1217.09     56.15 o
   6   7   0     5495.50     5835.89    119.32 o
   7   7   0        9.48       11.62     15.55 o
   8   7   0      121.70      147.31     37.08 o
   9   7   0      211.18      209.49     37.16 o
  10   7   0      144.21      172.57     46.98 o
  11   7   0        1.77        8.96     48.55 o
  12   7   0       15.78       -9.38     47.47 o
  13   7   0      224.64      179.58     72.42 o
  14   7   0      229.26      108.97     67.75 o
   0   8   0      642.59      734.43     39.00 o
   1   8   0     1207.83     1356.48     62.18 o
   2   8   0     1097.38     1255.66     40.13 o
   3   8   0      165.40      111.27     24.82 o
   4   8   0     3966.13     3964.04     70.71 o
   5   8   0     1863.32     1916.83     61.97 o
   6   8   0     1474.52     1483.65     58.36 o
   7   8   0       25.54       30.96     19.17 o
   8   8   0      123.74      113.59     32.67 o
   9   8   0      293.66      245.99     38.61 o
  10   8   0      556.76      606.39     73.62 o
  11   8   0       70.67       24.36     52.41 o
  12   8   0      671.83      648.05    113.51 o
  13   8   0     1239.42     1185.15    151.59 o
   1   9   0        7.96      108.06     26.81 o
   2   9   0      416.99      477.57     27.01 o
   3   9   0     4481.20     4677.00    131.89 o
   4   9   0     5668.42     5114.32    101.24 o
   5   9   0        4.81        2.63      7.85 o
   6   9   0       76.88       57.23     19.72 o
   7   9   0     1684.91     1632.52     75.75 o
   8   9   0      149.74      126.50     30.24 o
   9   9   0        0.22       12.99     35.94 o
  10   9   0       25.58      -16.66     43.70 o
  11   9   0      110.88      111.47     62.79 o
  12   9   0      279.82      303.51     81.04 o
  13   9   0      476.48      410.96    102.21 o
   0  10   0    11792.42    12756.84    288.48 o
   1  10   0     1269.92     1476.39     97.14 o
   2  10   0     5246.40     5458.04     95.07 o
   3  10   0     1182.11     1048.97     51.63 o
   4  10   0      256.97      299.74     30.42 o
   5  10   0     2698.73     2711.20     58.85 o
   6  10   0      138.19      124.86     24.05 o
   7  10   0     1525.76     1468.65     72.49 o
   8  10   0       47.69       53.96     25.22 o
   9  10   0     1054.52     1012.25     75.73 o
  10  10   0      457.05      388.00     88.38 o
  11  10   0      302.56      273.94     80.23 o
  12  10   0       57.75       -2.91     49.04 o
  13  10   0       76.52       22.56     57.97 o
   1  11   0      546.28      556.75     43.69 o
   2  11   0      282.57      247.20     45.32 o
   3  11   0     6047.68     5965.29    113.91 o
   4  11   0     4342.51     4333.17    102.22 o
   5  11   0        4.79       19.35     10.33 o
   6  11   0        4.17       22.76     15.78 o
   7  11   0     1307.47     1322.94     70.17 o
   8  11   0      436.05      375.10     42.68 o
   9  11   0       31.10       18.78     39.36 o
  10  11   0      651.10      597.00    102.15 o
  11  11   0     1060.77     1102.05    140.29 o
  12  11   0      250.51      334.76     89.80 o
  13  11   0      219.35      225.05     87.01 o
   0  12   0      161.79      164.84     62.85 o
   1  12   0       20.51       12.47     11.90 o
   2  12   0        1.08       83.70     52.64 o
   3  12   0        6.21       39.12     17.23 o
   4  12   0      181.73      185.71     20.40 o
   5  12   0       45.93       76.25     19.28 o
   6  12   0      787.09      809.76     35.41 o
   7  12   0     3761.44     3670.67    143.84 o
   8  12   0      709.30      655.62     53.74 o
   9  12   0      534.38      473.42     74.42 o
  10  12   0       40.51       36.96     50.55 o
  11  12   0      220.02       70.20     55.11 o
  12  12   0      232.53      272.44     94.68 o
   1  13   0     2181.36     2327.03     93.55 o
   2  13   0      143.99      218.91     50.72 o
   3  13   0       55.22      102.24     31.89 o
   4  13   0     2741.79     2680.38     73.13 o
   5  13   0      427.07      355.31     28.85 o
   6  13   0      470.20      457.11     30.17 o
   7  13   0       49.07      109.51     43.06 o
   8  13   0      456.65      394.22     55.51 o
   9  13   0       10.46       29.96     36.15 o
  10  13   0      530.24      427.80     76.41 o
  11  13   0      468.84      443.96    100.09 o
  12  13   0        8.28       21.86     54.64 o
   0  14   0      884.32     1097.12    154.14 o
   1  14   0     4076.60     4066.83    121.20 o
   2  14   0      182.68      164.06     36.37 o
   3  14   0      979.73      955.84     68.15 o
   4  14   0       35.17       68.54     19.75 o
   5  14   0      334.47      355.00     26.11 o
   6  14   0     3325.36     3203.51     81.40 o
   7  14   0      170.14      315.93     51.28 o
   8  14   0       67.57      102.98     34.72 o
   9  14   0       38.51       37.47     32.41 o
  10  14   0     1631.48     1514.94    134.52 o
  11  14   0      399.64      363.22     94.32 o
   1  15   0      722.02      684.87     65.88 o
   2  15   0       24.54       58.38     32.46 o
   3  15   0       42.88      336.52     55.77 o
   4  15   0     1419.58     1427.05     73.22 o
   5  15   0      102.06      115.70     17.02 o
   6  15   0      124.49      193.76     28.65 o
   7  15   0      191.92      192.86     43.13 o
   8  15   0      115.90       80.28     32.96 o
   9  15   0       12.94       37.03     38.02 o
  10  15   0     1425.31     1306.65    184.15 o
  11  15   0       11.91       20.70     47.78 o
   0  16   0        0.54       53.74    177.56 o
   1  16   0     4936.87     4633.75    124.25 o
   2  16   0     2130.64     1967.46     84.94 o
   3  16   0      579.57      597.34     85.34 o
   4  16   0      610.05      665.20     52.24 o
   5  16   0       64.49      102.49     19.69 o
   6  16   0     1097.24     1150.96     61.66 o
   7  16   0      124.33      204.02     30.98 o
   8  16   0      564.10      609.37     69.11 o
   9  16   0      160.88      162.60     44.95 o
  10  16   0        5.24        8.48     42.88 o
  11  16   0       34.40       43.95     40.00 o
   1  17   0       72.05      143.04     37.60 o
   2  17   0     4725.04     4370.56    143.43 o
   3  17   0      115.45       99.62     30.14 o
   4  17   0       39.87      105.29     30.46 o
   5  17   0       98.85      141.45     27.09 o
   6  17   0       91.33       85.76     22.65 o
   7  17   0      427.98      466.00     48.72 o
   8  17   0      479.18      666.25     66.79 o
   9  17   0      318.71      325.77     58.68 o
  10  17   0      530.64      589.92     91.42 o
   0  18   0       38.99      243.79     88.05 o
   1  18   0        0.55      103.76     72.17 o
   2  18   0     1124.96     1096.28     75.41 o
   3  18   0        6.10       37.08     37.18 o
   4  18   0      355.69      419.25     60.18 o
   5  18   0        4.30       48.10     26.53 o
   6  18   0      203.14      272.47     35.80 o
   7  18   0      679.41      660.04     58.48 o
   8  18   0       15.00       54.78     28.40 o
   9  18   0      119.48      153.45     47.84 o
   1  19   0      208.95      283.04     56.55 o
   2  19   0      600.38      632.83     59.24 o
   3  19   0       10.58       64.91     40.89 o
   4  19   0       10.02       71.37     30.87 o
   5  19   0      267.30      326.75     37.94 o
   6  19   0       90.27      177.63     36.74 o
   7  19   0      158.39      213.50     40.86 o
   8  19   0        0.79       61.78     31.81 o
   9  19   0       41.24       98.41     43.06 o
   0  20   0       32.76       92.02     49.94 o
   1  20   0      599.28      575.75     78.98 o
   2  20   0     1048.83      973.03     97.91 o
   3  20   0       19.40       28.18     30.84 o
   4  20   0      429.59      507.81     52.16 o
   5  20   0       35.09       62.15     22.79 o
   6  20   0      165.55      226.26     61.90 o
   7  20   0      382.72      408.11     60.18 o
   8  20   0       14.72       67.74    170.05 o
   1  21   0      242.08      322.52     79.28 o
   2  21   0     1604.31     1584.02    127.78 o
   3  21   0      361.81      288.17     59.31 o
   4  21   0       40.16       71.77     55.80 o
   5  21   0      510.80      626.75     73.36 o
   6  21   0       79.11      113.76     40.48 o
   7  21   0      273.87      264.72     59.99 o
   0  22   0        5.35       84.60    126.32 o
   1  22   0      214.66      258.41     74.52 o
   2  22   0       26.94       81.42     44.05 o
   3  22   0      548.13      529.71    106.94 o
   4  22   0      994.31      930.68    106.72 o
   5  22   0       91.69       85.11     53.04 o
   6  22   0       71.50       86.57     40.87 o
   1  23   0       10.27       40.95     58.05 o
   2  23   0      285.29      367.35     92.12 o
   3  23   0       19.05      104.70     53.53 o
   4  23   0      116.43      262.27     58.93 o
   0  24   0        1.34       31.49     52.75 o
   1  24   0      113.20      175.01     60.09 o
   2  24   0        4.50       78.71    127.35 o
 -13   0   1        9.32      -29.34     66.01 o
 -11   0   1      167.39      193.48     87.22 o
  -9   0   1      613.77      719.78    138.30 o
  -7   0   1     1462.80     1807.68    177.16 o
  -5   0   1     2112.21     2403.70    170.49 o
  -3   0   1    20267.46    19903.63    372.42 o
   3   0   1    48513.03    49325.18    819.97 o
   5   0   1    24509.43    27365.88    397.56 o
   7   0   1     1152.73      969.74     92.13 o
   9   0   1      175.73      214.86     87.77 o
  11   0   1     1135.02      936.82    171.73 o
  13   0   1      103.39       97.44     93.40 o
 -14   1   1      911.54      931.89    141.50 o
 -13   1   1        0.40       22.37     39.00 o
 -12   1   1       16.22      -20.62     40.15 o
 -11   1   1      180.06      210.41     65.22 o
 -10   1   1      429.00      401.38     80.76 o
  -9   1   1     1844.48     2054.04    152.09 o
  -8   1   1       17.63       -4.45     35.79 o
  -7   1   1      391.21      598.54     52.52 o
  -6   1   1      679.29      988.96     86.95 o
  -5   1   1     1643.55     1661.89    101.14 o
  -4   1   1        1.54       -1.16     23.00 o
  -3   1   1     5060.44     5127.64    135.04 o
  -2   1   1      259.82      300.96     25.29 o
  -1   1   1     9882.74     5035.98   1337.60 o
   1   1   1     3651.61     3686.90     77.64 o
   2   1   1     8187.40     8402.69    115.63 o
   3   1   1     6640.96     6625.49    108.05 o
   4   1   1    12980.38    13596.52    178.11 o
   5   1   1      159.74      180.34     31.48 o
   6   1   1       78.52       77.27     20.64 o
   7   1   1     1108.37     1338.96     76.90 o
   8   1   1      319.15      333.93     65.52 o
   9   1   1        0.02      -46.23     46.23 o
  10   1   1      143.30       81.99     55.13 o
  11   1   1      251.15      165.39     64.26 o
  12   1   1      390.61      404.76     90.26 o
  13   1   1        0.98       64.02     55.12 o
  14   1   1      581.05      789.31    132.82 o
 -14   2   1        0.04      -58.42     58.42 o
 -13   2   1     1893.56     1769.96    179.33 o
 -12   2   1       55.08       24.06     48.22 o
 -11   2   1     1053.37      797.96    124.43 o
 -10   2   1     1321.93     1312.99    132.48 o
  -9   2   1      136.67      101.49     36.30 o
  -8   2   1     1501.09     1599.73    126.71 o
  -7   2   1      187.41      191.59     33.33 o
  -6   2   1     3071.33     3552.80    126.08 o
  -5   2   1    37903.97    39953.56    395.50 o
  -4   2   1     1249.09     1325.84     50.21 o
  -3   2   1    54607.71    55354.79    960.57 o
  -2   2   1       27.70       36.88      8.65 o
  -1   2   1     2800.03     2737.67     38.99 o
   0   2   1    11654.87    11262.37    271.43 o
   1   2   1      143.66      151.62     13.60 o
   2   2   1    11343.87    11185.85    103.68 o
   3   2   1     2605.63     2416.82     66.28 o
   4   2   1       44.64       81.29     21.04 o
   5   2   1     5234.63     5265.31    112.87 o
   6   2   1      222.15      153.46     48.85 o
   7   2   1     6122.50     6257.47    186.40 o
   8   2   1      243.55      284.73     62.66 o
   9   2   1      435.48      345.43     69.63 o
  10   2   1       59.68       37.42     42.09 o
  11   2   1       15.75       47.45     46.42 o
  12   2   1       19.38       -4.69     48.05 o
  13   2   1      897.98      899.40    129.97 o
  14   2   1       60.92      115.65     57.29 o
 -14   3   1     1492.21     1630.08    182.95 o
 -13   3   1      133.06      158.40     66.84 o
 -12   3   1       86.94       11.97     48.29 o
 -11   3   1       33.13       46.38     48.53 o
 -10   3   1       31.43        1.23     46.53 o
  -9   3   1     1603.88     1565.42    105.58 o
  -8   3   1       43.88       74.62     29.49 o
  -7   3   1     3260.63     3475.07    106.45 o
  -6   3   1      377.89      375.04     34.30 o
  -5   3   1     5631.79     6077.71    108.71 o
  -4   3   1    13709.38    13803.28    134.77 o
  -3   3   1    11736.32    12138.41    101.61 o
  -2   3   1        6.83       17.88      6.58 o
  -1   3   1     1112.70     1065.70     38.76 o
   0   3   1        7.73       94.90     15.65 o
   1   3   1     2288.59     2323.38    120.11 o
   2   3   1     4565.61     4576.11     60.17 o
   3   3   1    13984.86    13588.68    104.35 o
   4   3   1    16762.64    16495.80    133.21 o
   5   3   1     1986.04     2041.47     65.59 o
   6   3   1    17684.52    18295.73    230.82 o
   7   3   1     2136.75     2273.06     82.44 o
   8   3   1      469.55      484.80     75.45 o
   9   3   1      830.30      752.80     74.14 o
  10   3   1       24.54       10.22     11.40 o
  11   3   1        0.69       31.05     47.62 o
  12   3   1      739.31      885.79    123.02 o
  13   3   1       93.49       68.14     56.13 o
  14   3   1      942.48      869.19    141.76 o
 -14   4   1       11.20       33.24     91.94 o
 -13   4   1      958.60      971.54    136.62 o
 -12   4   1       56.63       63.11     55.91 o
 -11   4   1       98.51       72.72     56.74 o
 -10   4   1      283.09      138.94     64.03 o
  -9   4   1      118.97      126.48     32.50 o
  -8   4   1     4507.50     4869.37    171.01 o
  -7   4   1     1230.92     1272.53     60.74 o
  -6   4   1       45.50       58.32     10.56 o
  -5   4   1        2.54        7.98      5.45 o
  -4   4   1      130.11      108.69     15.25 o
  -3   4   1     8934.82     9116.19     85.54 o
  -2   4   1      136.60      178.29     11.83 o
  -1   4   1     3316.32     3247.80     54.15 o
   0   4   1   106083.63   102176.80   1055.82 o
   1   4   1       54.09       95.76     19.81 o
   2   4   1    11797.12    11810.95     84.90 o
   3   4   1     3399.00     3529.45     58.24 o
   4   4   1      383.63      364.76     21.60 o
   5   4   1       81.72       77.95     13.54 o
   6   4   1     1039.26      963.16     46.51 o
   7   4   1       42.25       41.49     15.12 o
   8   4   1      280.05      183.51     73.29 o
   9   4   1       92.68       50.88     30.52 o
  10   4   1      229.55      195.12     37.51 o
  11   4   1      636.00      596.47    100.75 o
  12   4   1       19.91       14.15     49.71 o
  13   4   1       61.24      -23.95     51.56 o
  14   4   1      156.70       74.17     61.54 o
 -14   5   1       77.08       21.28    131.95 o
 -13   5   1       22.55       40.05     53.71 o
 -12   5   1      270.37      397.59     88.32 o
 -11   5   1       55.49       27.76     52.63 o
 -10   5   1        8.86       42.91     48.83 o
  -9   5   1     3617.53     3537.03    133.25 o
  -8   5   1     2667.51     2784.15    130.03 o
  -7   5   1     2922.55     3004.06     92.83 o
  -6   5   1     8377.35     8560.91    140.82 o
  -5   5   1     3258.32     3490.80     76.96 o
  -4   5   1     6390.38     6467.26     88.20 o
  -3   5   1     1339.04     1366.49     33.27 o
  -2   5   1      293.73      282.18     17.34 o
  -1   5   1    51217.44    50986.98    461.31 o
   0   5   1      644.64      736.76     37.75 o
   1   5   1    16519.68    16259.19    242.92 o
   2   5   1     5053.92     5141.06     87.96 o
   3   5   1    11718.61    12146.54     99.53 o
   4   5   1        4.09       23.32      9.10 o
   5   5   1      670.66      627.41     30.76 o
   6   5   1     4204.33     4237.99     94.63 o
   7   5   1      332.27      376.07     29.12 o
   8   5   1     3239.99     3307.26    137.45 o
   9   5   1     4173.18     4192.33    165.06 o
  10   5   1      397.22      350.99     47.23 o
  11   5   1     1216.31     1322.54    142.23 o
  12   5   1      272.97      277.20     80.40 o
  13   5   1      482.73      445.77     98.10 o
  14   5   1       57.60       47.19     58.00 o
 -14   6   1       14.22      -22.14    115.89 o
 -13   6   1        0.86      -44.37     54.77 o
 -12   6   1      434.62      405.62     90.67 o
 -11   6   1     1646.49     1480.75    188.97 o
 -10   6   1       39.07       64.65     34.41 o
  -9   6   1       42.72       62.53     25.34 o
  -8   6   1      474.30      386.70     53.28 o
  -7   6   1     1707.23     1668.39     84.71 o
  -6   6   1      150.05      216.70     26.20 o
  -5   6   1       52.20       10.95     11.56 o
  -4   6   1      440.87      469.17     25.39 o
  -3   6   1     3710.48     3957.44     59.88 o
  -2   6   1      151.04      134.98     19.30 o
  -1   6   1     8553.33     8369.98     93.90 o
   0   6   1    56602.34    55297.38    392.74 o
   1   6   1     8363.93     8417.59    118.94 o
   2   6   1     4146.37     4121.61     78.54 o
   3   6   1    18078.81    18066.46    200.62 o
   4   6   1      222.10      220.95     21.70 o
   5   6   1     5938.38     6162.97    145.68 o
   6   6   1      307.37      283.66     27.29 o
   7   6   1     3205.33     3177.61     84.97 o
   8   6   1     1412.04     1294.79     86.91 o
   9   6   1     2269.86     2325.04    123.51 o
  10   6   1     5328.80     5404.10    167.95 o
  11   6   1       90.03       -3.13     43.83 o
  12   6   1      224.21      235.98     74.48 o
  13   6   1      264.26      269.69     83.75 o
  14   6   1        8.59      -61.56     63.91 o
 -14   7   1       81.60       56.76     61.55 o
 -13   7   1       73.43       22.54     53.36 o
 -12   7   1      198.73      192.37     73.80 o
 -11   7   1     1973.18     1987.91    176.19 o
 -10   7   1        7.87       -3.68     32.26 o
  -9   7   1       70.76       38.55     22.20 o
  -8   7   1       13.91       -2.84     22.07 o
  -7   7   1     3966.26     4233.04    134.46 o
  -6   7   1      523.67      525.03     34.58 o
  -5   7   1     1531.92     1475.74     55.20 o
  -4   7   1      245.09      245.94     16.01 o
  -3   7   1     1563.46     1562.70     43.45 o
  -2   7   1     2271.79     2203.26     74.42 o
  -1   7   1     2884.95     3045.87     60.82 o
   0   7   1      266.08      288.15     17.56 o
   1   7   1    11136.58    10978.46    164.07 o
   2   7   1     1679.10     1907.61     57.76 o
   3   7   1     4613.49     4809.26     79.11 o
   4   7   1     2213.20     2082.90     38.86 o
   5   7   1       43.41       64.24     16.22 o
   6   7   1       83.31       85.39     19.22 o
   7   7   1     2862.79     2874.95     86.34 o
   8   7   1      309.88      305.56     34.52 o
   9   7   1     2833.86     2657.32    164.11 o
  10   7   1       73.04       37.68     24.41 o
  11   7   1      318.34      405.13     87.36 o
  12   7   1       67.18       -6.63     49.07 o
  13   7   1      675.99      638.39    114.93 o
 -13   8   1      396.21      371.85     98.45 o
 -12   8   1        0.03      -31.71     45.07 o
 -11   8   1      154.70       91.67     61.23 o
 -10   8   1       16.49       32.33     43.09 o
  -9   8   1      211.10      139.02     40.35 o
  -8   8   1     1645.19     1654.61     91.17 o
  -7   8   1      856.86      977.67     66.99 o
  -6   8   1      117.65      110.53     27.22 o
  -5   8   1     2552.93     2867.82     72.02 o
  -4   8   1      552.80      413.88     57.51 o
  -3   8   1     1600.31     1810.02     53.17 o
  -2   8   1     4528.00     4812.73     80.41 o
  -1   8   1       21.24       44.88     18.04 o
   0   8   1     3418.42     3186.45     54.00 o
   1   8   1     2290.70     2338.46     80.97 o
   2   8   1     6124.06     6128.46     81.45 o
   3   8   1     3113.24     2860.71     70.31 o
   4   8   1    14265.40    14558.20    172.01 o
   5   8   1      114.99       81.57     18.26 o
   6   8   1     3644.53     3431.80    101.33 o
   7   8   1      134.08      138.73     27.35 o
   8   8   1      671.59      661.12     57.82 o
   9   8   1     1027.25      912.74     78.28 o
  10   8   1      269.90      177.69     64.52 o
  11   8   1        2.31      -18.28     40.97 o
  12   8   1     1358.61     1216.31    148.09 o
  13   8   1      120.77      215.60     74.83 o
 -13   9   1       33.89      -36.13    113.46 o
 -12   9   1        0.24      -22.67     43.80 o
 -11   9   1      345.56      316.55     80.52 o
 -10   9   1      376.05      337.59     80.80 o
  -9   9   1     1108.71      995.25     76.82 o
  -8   9   1     1686.29     1618.31     91.24 o
  -7   9   1      779.33      762.77     54.64 o
  -6   9   1        5.59       22.96     17.26 o
  -5   9   1       64.01       65.48     11.92 o
  -4   9   1      830.18      851.51     35.74 o
  -3   9   1       45.65       35.85     12.91 o
  -2   9   1      678.95      747.47     36.89 o
  -1   9   1    10640.38    10753.59    156.19 o
   0   9   1      165.06      196.30     19.51 o
   1   9   1      665.69      556.53     44.11 o
   2   9   1     4107.91     4118.92     68.80 o
   3   9   1     5464.68     5458.82    125.20 o
   4   9   1       78.58      108.80     16.87 o
   5   9   1       29.01       38.87     12.16 o
   6   9   1      561.97      606.07     41.39 o
   7   9   1     2078.15     1956.43     80.51 o
   8   9   1       47.81       58.82     23.18 o
   9   9   1      579.34      589.92     75.51 o
  10   9   1       12.36      -51.27     51.27 o
  11   9   1      516.73      430.11     92.25 o
  12   9   1      262.08      228.04     77.72 o
  13   9   1      300.88      171.52     69.87 o
 -13  10   1        1.73      -17.24     56.24 o
 -12  10   1        2.94        8.65     56.90 o
 -11  10   1      338.89      380.86     89.69 o
 -10  10   1        0.26        7.53     47.76 o
  -9  10   1      220.58      183.04     39.00 o
  -8  10   1      711.83      719.09     64.04 o
  -7  10   1       33.42       33.39     21.04 o
  -6  10   1       51.95       48.82     18.14 o
  -5  10   1      604.80      596.28     28.08 o
  -4  10   1     2184.52     2298.18     66.09 o
  -3  10   1      109.45       63.85     23.96 o
  -2  10   1     4586.44     5010.38    114.43 o
  -1  10   1      486.43      532.95     43.38 o
   0  10   1     1698.95     1573.50     45.25 o
   1  10   1     2442.04     2368.36     76.71 o
   2  10   1      273.43      178.96     63.09 o
   3  10   1      382.71      535.85     39.13 o
   4  10   1       37.46       93.59     19.23 o
   5  10   1      111.88      123.42     20.80 o
   6  10   1        5.91       10.31     17.13 o
   7  10   1     3811.77     3775.80    111.46 o
   8  10   1     1972.21     1962.59     86.22 o
   9  10   1      202.80      102.89     44.72 o
  10  10   1       49.65       76.23     54.19 o
  11  10   1        0.73       32.04     43.32 o
  12  10   1       67.38      111.41     62.03 o
  13  10   1      191.92      175.61     77.04 o
 -13  11   1       37.41       11.43     57.85 o
 -12  11   1       90.44      110.79     59.84 o
 -11  11   1     1183.02     1150.59    141.48 o
 -10  11   1      918.15      824.57    117.35 o
  -9  11   1       10.79      -12.81     38.99 o
  -8  11   1     1393.73     1338.29     84.78 o
  -7  11   1      984.40      919.57     60.73 o
  -6  11   1      140.85      152.44     22.90 o
  -5  11   1      208.99      257.91     22.68 o
  -4  11   1        3.67       35.16     13.45 o
  -3  11   1      364.97      451.98     39.39 o
  -2  11   1     1255.04     1166.37     60.09 o
  -1  11   1     9375.38     8909.83    219.74 o
   0  11   1        3.36        4.70      9.78 o
   1  11   1     1234.09      636.19    270.85 o
   2  11   1      358.73      275.09     42.78 o
   3  11   1      311.83      274.78     25.20 o
   4  11   1      590.17      665.67     41.36 o
   5  11   1     1287.63     1247.77     43.24 o
   6  11   1      969.95     1038.24     73.11 o
   7  11   1       28.63       54.83     22.91 o
   8  11   1      197.82      177.40     30.84 o
   9  11   1       15.61       -3.50     27.95 o
  10  11   1     2263.84     2332.43    189.63 o
  11  11   1       30.16      147.74     76.09 o
  12  11   1      635.36      428.78     96.50 o
 -12  12   1      127.27       75.22     61.26 o
 -11  12   1      145.44      183.50     76.54 o
 -10  12   1      827.61      819.40     99.16 o
  -9  12   1      770.75      730.58     88.54 o
  -8  12   1        2.39       -3.76     21.41 o
  -7  12   1      632.52      606.35     50.71 o
  -6  12   1       11.56       26.57     11.55 o
  -5  12   1      680.91      748.56     39.51 o
  -4  12   1      773.43      739.87     39.72 o
  -3  12   1     3069.67     3146.13     84.53 o
  -2  12   1      609.32      630.55     53.70 o
  -1  12   1     1713.32     1897.18     68.06 o
   0  12   1      748.28      781.37     47.89 o
   1  12   1     3278.52     3169.05    103.09 o
   2  12   1      273.12      481.59     77.13 o
   3  12   1      684.14      595.08     38.88 o
   4  12   1      745.41      797.79     39.82 o
   5  12   1     1776.09     1708.39     55.33 o
   6  12   1      303.15      340.04     40.06 o
   7  12   1     1993.73     1760.71    101.26 o
   8  12   1      465.36      449.10     58.00 o
   9  12   1      748.40      675.01     72.54 o
  10  12   1      191.21      247.47     75.09 o
  11  12   1      147.52       69.70     57.40 o
  12  12   1      179.65      255.90     84.39 o
 -12  13   1       20.73      -56.24     56.24 o
 -11  13   1        1.30       14.37     49.60 o
 -10  13   1        0.98        6.51     38.67 o
  -9  13   1        0.93        3.23     37.99 o
  -8  13   1      448.28      528.15     63.86 o
  -7  13   1        5.72       23.11     27.27 o
  -6  13   1      146.95      132.36     19.91 o
  -5  13   1      322.17      328.89     26.48 o
  -4  13   1      592.98      604.80     34.78 o
  -3  13   1      562.81      564.04     46.02 o
  -2  13   1     3045.62     2947.65    115.72 o
  -1  13   1     6254.50     6121.78    128.89 o
   0  13   1     5069.54     5252.09    167.97 o
   1  13   1      156.27      246.67     86.22 o
   2  13   1     2503.82     2613.29    104.80 o
   3  13   1     1897.28     1872.18     80.61 o
   4  13   1      138.54      168.01     21.48 o
   5  13   1      335.81      379.19     35.35 o
   6  13   1      766.10      728.18     34.51 o
   7  13   1      642.06      708.35     67.35 o
   8  13   1      629.76      561.83     64.01 o
   9  13   1        3.29       11.88     35.06 o
  10  13   1     2282.55     2302.44    193.07 o
  11  13   1      382.81      461.68     96.82 o
  12  13   1      540.35      537.84    110.39 o
 -12  14   1      370.77      324.80     95.83 o
 -11  14   1        0.06      -26.35     52.03 o
 -10  14   1      849.78      782.76     98.77 o
  -9  14   1      462.13      426.93     73.12 o
  -8  14   1      173.09      128.10     39.47 o
  -7  14   1     2186.80     2424.50    102.90 o
  -6  14   1       93.72       72.03     17.34 o
  -5  14   1      101.77      155.18     27.12 o
  -4  14   1      568.54      566.13     43.00 o
  -3  14   1       40.81       58.96     33.56 o
  -2  14   1      307.92      356.45     80.34 o
  -1  14   1       91.12      119.10     42.27 o
   0  14   1      349.20      389.38     87.89 o
   1  14   1     2769.19     2827.63     97.54 o
   2  14   1       13.48       49.91     42.42 o
   3  14   1      131.29      107.79     38.45 o
   4  14   1      112.65      130.16     19.56 o
   5  14   1       10.37       20.89     16.03 o
   6  14   1      725.54      658.21     36.12 o
   7  14   1      184.55      195.08     39.61 o
   8  14   1      370.87      413.29     56.08 o
   9  14   1     1325.95     1297.74    100.08 o
  10  14   1     2600.20     2488.22    166.62 o
  11  14   1       11.61       54.31     58.92 o
 -11  15   1       55.93       19.56     54.53 o
 -10  15   1      262.95      205.58     61.53 o
  -9  15   1       15.24       18.40     36.34 o
  -8  15   1      120.72      117.47     36.68 o
  -7  15   1      192.96      195.81     31.32 o
  -6  15   1      390.08      401.08     33.11 o
  -5  15   1       23.36       70.24     30.32 o
  -4  15   1      494.91      484.12     34.93 o
  -3  15   1     3455.38     3327.57    158.74 o
  -2  15   1     1519.49     1508.03     71.44 o
  -1  15   1     1095.57     1081.35     59.00 o
   0  15   1     2006.50     1911.98    116.98 o
   1  15   1      907.44      967.09     66.65 o
   2  15   1      250.34      297.23     40.34 o
   3  15   1      109.71      185.37     57.28 o
   4  15   1      686.57      596.48     61.23 o
   5  15   1      140.80      175.66     24.06 o
   6  15   1        3.47       38.68     19.94 o
   7  15   1        0.01       35.57     29.28 o
   8  15   1        7.48       19.96     36.26 o
   9  15   1      298.33      414.76     63.67 o
  10  15   1      662.56      621.85     92.17 o
  11  15   1      154.27       67.02     79.04 o
 -11  16   1       74.43       47.93     49.81 o
 -10  16   1       96.10       60.50     48.63 o
  -9  16   1      310.08      314.25     69.00 o
  -8  16   1      226.67      246.18     48.32 o
  -7  16   1      372.97      451.76     40.96 o
  -6  16   1      366.06      451.55     40.42 o
  -5  16   1        0.31       21.86     25.75 o
  -4  16   1      444.11      541.18     47.77 o
  -3  16   1      172.11      243.13     51.85 o
  -2  16   1        0.93       43.16     29.86 o
  -1  16   1      131.50      147.80     39.23 o
   0  16   1       29.72      152.65     58.93 o
   1  16   1        4.60       48.03     33.90 o
   2  16   1        0.07       82.93     55.67 o
   3  16   1       51.10       96.59     31.01 o
   4  16   1      624.18      624.89     67.77 o
   5  16   1      296.50      313.90     33.44 o
   6  16   1        0.08       48.99     19.44 o
   7  16   1       63.63       63.49     38.06 o
   8  16   1        1.16       29.48     27.85 o
   9  16   1      299.09      236.58     50.84 o
  10  16   1       37.78       -9.92     34.85 o
 -10  17   1      216.92      275.72     65.25 o
  -9  17   1      326.61      344.86     71.36 o
  -8  17   1      889.88      863.58     75.98 o
  -7  17   1       17.53       58.25     20.00 o
  -6  17   1       29.10       36.93     18.14 o
  -5  17   1       60.67      114.54     35.54 o
  -4  17   1        5.81       88.03     36.06 o
  -3  17   1     1342.21     1315.37     82.73 o
  -2  17   1       65.69       93.13     66.02 o
  -1  17   1      443.00      456.99     51.82 o
   0  17   1     1173.91     1196.37     96.21 o
   1  17   1       36.49       57.47     22.78 o
   2  17   1     4080.02     3861.40    121.84 o
   3  17   1       26.22       26.82     21.47 o
   4  17   1      840.98      800.86     67.77 o
   5  17   1     2534.29     2404.12     92.15 o
   6  17   1       24.06       51.18     18.70 o
   7  17   1       44.15       73.87     29.16 o
   8  17   1      895.17      831.11     74.67 o
   9  17   1      102.36       92.66     39.98 o
  10  17   1      414.29      537.04     88.35 o
  -9  18   1      283.29      172.21     63.07 o
  -8  18   1       63.99      118.95     39.22 o
  -7  18   1      748.36      726.28     60.92 o
  -6  18   1      373.17      333.98     37.52 o
  -5  18   1      181.10      211.84     38.72 o
  -4  18   1     2587.14     2238.95     99.77 o
  -3  18   1      494.84      508.92     55.48 o
  -2  18   1     1889.45     1705.41     90.30 o
  -1  18   1     2766.67     2797.38    154.54 o
   0  18   1        2.76       57.44     48.70 o
   1  18   1      184.35      252.14     45.33 o
   2  18   1      143.62      172.51     37.29 o
   3  18   1      532.99      462.32     52.61 o
   4  18   1       37.28       80.10     32.25 o
   5  18   1        4.53       59.83     20.38 o
   6  18   1     1224.01     1236.54     81.33 o
   7  18   1       14.81       39.44     25.09 o
   8  18   1        6.66       32.33     33.15 o
   9  18   1      672.51      557.42     66.97 o
  -9  19   1       38.08      -25.98     47.68 o
  -8  19   1      599.24      629.49     93.01 o
  -7  19   1       74.03      102.56     28.75 o
  -6  19   1      105.93      119.34     63.06 o
  -5  19   1      669.09      681.11     58.17 o
  -4  19   1       17.57       70.69     25.72 o
  -3  19   1       79.05       79.70     32.08 o
  -2  19   1      797.67      749.15     62.85 o
  -1  19   1      208.09      223.82     52.10 o
   0  19   1      585.57      561.97     75.35 o
   1  19   1       15.89       59.67     62.76 o
   2  19   1      350.40      459.22     52.53 o
   3  19   1      350.45      425.22     53.45 o
   4  19   1       69.14      111.00     41.49 o
   5  19   1      909.80      934.84     70.57 o
   6  19   1       24.45       61.77     25.39 o
   7  19   1      473.64      458.37     54.25 o
   8  19   1     1447.06     1486.45    100.61 o
   9  19   1       14.46       56.81     36.22 o
  -8  20   1      280.27      247.16     56.68 o
  -7  20   1      563.10      631.37     75.34 o
  -6  20   1       32.41      132.06     38.99 o
  -5  20   1      104.02      123.07     37.41 o
  -4  20   1      327.33      411.45     56.32 o
  -3  20   1      940.59     1005.37     77.01 o
  -2  20   1      214.34      246.72     98.99 o
  -1  20   1       36.94      134.08     63.40 o
   0  20   1      188.41      283.24     48.98 o
   1  20   1      426.32      526.30     73.90 o
   2  20   1      911.50      823.90     89.85 o
   3  20   1      233.09      236.55     44.32 o
   4  20   1      189.83      281.43     35.21 o
   5  20   1       49.88      112.30     27.32 o
   6  20   1      377.51      471.99     54.63 o
   7  20   1      290.10      225.90     62.30 o
   8  20   1      179.47      178.97     74.74 o
  -7  21   1      712.56      735.77     83.21 o
  -6  21   1       20.05       75.25     51.58 o
  -5  21   1       97.89      124.81     56.69 o
  -4  21   1        1.98       34.76     41.36 o
  -3  21   1     1037.74      952.73    158.15 o
  -2  21   1      130.67      202.72     65.59 o
  -1  21   1      238.99      302.63     61.98 o
   0  21   1      584.67      575.50     68.87 o
   1  21   1       90.17      112.37     45.09 o
   2  21   1      552.41      532.05     76.54 o
   3  21   1      169.06      113.52     44.12 o
   4  21   1       32.93      141.16     42.15 o
   5  21   1      285.31      385.06     56.95 o
   6  21   1       64.92       50.37     52.38 o
   7  21   1        2.22       56.73     53.96 o
  -6  22   1      189.86      393.87     71.71 o
  -5  22   1      156.33      217.22     78.29 o
  -4  22   1     2444.92     2253.51    175.58 o
  -3  22   1      411.81      393.65     69.49 o
  -2  22   1     1132.49     1187.91    115.18 o
  -1  22   1      470.36      432.10     90.50 o
   0  22   1       64.67      108.29     37.54 o
   1  22   1      814.75      805.81     82.50 o
   2  22   1      102.86      200.73     51.96 o
   3  22   1        6.72      178.80     60.71 o
   4  22   1      945.83     1049.61    111.53 o
   5  22   1       77.04      186.59     51.08 o
   6  22   1      693.99      761.46     94.80 o
  -4  23   1        4.76      168.75     51.29 o
  -3  23   1     1462.58     1828.03    192.05 o
  -2  23   1      108.03       87.36     44.82 o
  -1  23   1        4.93       78.56     39.21 o
   0  23   1      665.94      592.62    107.49 o
   1  23   1       83.21      147.75     39.94 o
   2  23   1      130.82      158.47     66.13 o
   3  23   1      119.12      155.30     70.87 o
   4  23   1      150.63      276.93     85.51 o
  -2  24   1      205.58      270.10     98.28 o
  -1  24   1        2.24       48.91     51.06 o
   0  24   1       14.47       36.80     35.07 o
   1  24   1      145.09      184.15     53.54 o
 -14   0   2        9.20       13.54     90.08 o
 -12   0   2      201.53      292.98    111.61 o
 -10   0   2      217.16      219.96     88.98 o
  -8   0   2     4896.99     5212.46    318.47 o
  -6   0   2    10615.67    12619.45    422.67 o
  -4   0   2      116.21       90.08     42.02 o
  -2   0   2      614.00      486.76     54.28 o
   2   0   2   189837.20   183944.61   3354.24 o
   4   0   2      482.92      533.03     43.65 o
   6   0   2        8.33       23.84     23.30 o
   8   0   2       70.31      103.49     62.56 o
  10   0   2    11051.09    10621.36    509.17 o
  12   0   2        0.79       17.64     58.75 o
  14   0   2       11.36       13.63     99.44 o
 -14   1   2       40.90       45.65     58.26 o
 -13   1   2       13.04      -23.02     52.97 o
 -12   1   2       38.25       35.22     45.19 o
 -11   1   2     1090.00      943.75    120.48 o
 -10   1   2      313.06      255.80     66.80 o
  -9   1   2      889.24      896.58    105.19 o
  -8   1   2       33.62        6.39     36.14 o
  -7   1   2     2542.23     2333.11    115.87 o
  -6   1   2     4899.27     5632.65    163.91 o
  -5   1   2     8582.50     9135.46    190.19 o
  -4   1   2      311.77      297.05     43.39 o
  -3   1   2      213.43      218.04     22.89 o
  -2   1   2     7345.74     7142.18     96.40 o
  -1   1   2       50.59       62.63     12.14 o
   1   1   2     2860.94     2926.58     43.47 o
   2   1   2    11206.91    11485.86     90.37 o
   3   1   2      562.06      545.21     24.30 o
   4   1   2     1671.30     1692.96     64.26 o
   5   1   2        0.93       15.26     13.52 o
   6   1   2      630.69      511.83     45.28 o
   7   1   2      363.00      334.71     41.12 o
   8   1   2      175.18      188.31     51.44 o
   9   1   2      188.48      135.41     52.67 o
  10   1   2        2.55       -4.94     41.26 o
  11   1   2      825.91      748.83    110.05 o
  12   1   2        3.49        1.45     44.47 o
  13   1   2      157.63      117.60     63.72 o
  14   1   2       85.93      133.00     61.10 o
 -14   2   2      501.60      367.19     91.74 o
 -13   2   2      257.80      198.11     74.07 o
 -12   2   2        2.45        4.04     46.68 o
 -11   2   2       98.32       77.54     53.17 o
 -10   2   2      160.08      116.71     79.16 o
  -9   2   2      243.04      281.81     51.89 o
  -8   2   2     1420.03     1540.68     98.97 o
  -7   2   2      124.40      125.64     27.11 o
  -6   2   2      140.01      133.15     25.90 o
  -5   2   2    16903.47    18434.50    229.85 o
  -4   2   2       37.92       43.82     14.34 o
  -3   2   2      488.31      550.93     30.29 o
  -2   2   2     4374.98     4560.01     72.19 o
  -1   2   2      172.48      178.14     12.65 o
   0   2   2     1003.70      986.33     30.86 o
   1   2   2        0.02       12.47      6.43 o
   2   2   2    11273.89    11381.64    148.61 o
   3   2   2      495.63      495.23     21.78 o
   4   2   2     1915.73     1969.87     48.31 o
   5   2   2      441.18      417.35     40.18 o
   6   2   2      633.92      638.79     50.55 o
   7   2   2       22.69       54.14     20.45 o
   8   2   2       69.24       67.32     35.93 o
   9   2   2     1051.77     1018.77    111.20 o
  10   2   2     2534.48     2319.74    141.66 o
  11   2   2        0.68      -36.16     44.30 o
  12   2   2        8.87      -37.71     53.85 o
  13   2   2     1301.65     1437.15    161.42 o
  14   2   2      238.15      232.92     88.53 o
 -14   3   2       71.38       12.58     50.98 o
 -13   3   2       25.67      -44.59     68.61 o
 -12   3   2     2511.22     2367.09    195.50 o
 -11   3   2     1070.50     1075.04    130.28 o
 -10   3   2      126.74       66.97     43.52 o
  -9   3   2     1585.87     1567.20    106.38 o
  -8   3   2        8.88      -20.26     25.74 o
  -7   3   2     3216.23     3124.79    101.80 o
  -6   3   2     1880.07     2158.32     78.48 o
  -5   3   2      187.82      244.97     24.59 o
  -4   3   2     2824.56     3091.12     70.66 o
  -3   3   2      147.31      176.31     13.30 o
  -2   3   2     2550.77     2777.44     38.55 o
  -1   3   2     1128.75     1121.85     34.79 o
   0   3   2      245.78      317.52     18.60 o
   1   3   2    36856.35    34950.08    240.08 o
   2   3   2      371.96      397.96     17.20 o
   3   3   2     2218.92     2177.83     43.82 o
   4   3   2     1391.29     1543.07     51.34 o
   5   3   2     1374.14     1406.19     39.88 o
   6   3   2     5442.20     5354.73     94.98 o
   7   3   2     2742.29     2790.45     65.43 o
   8   3   2       66.59       62.24     17.69 o
   9   3   2     2792.49     2801.68    150.45 o
  10   3   2        1.40       23.69     20.71 o
  11   3   2      213.20      253.46     69.16 o
  12   3   2      392.49      280.73     78.73 o
  13   3   2      322.42      276.27     84.73 o
  14   3   2     2778.06     3512.85    279.44 o
 -14   4   2       40.40      -49.04     69.26 o
 -13   4   2      102.21      110.05     61.22 o
 -12   4   2       44.63       55.34     51.05 o
 -11   4   2     1903.85     1740.50     83.86 o
 -10   4   2     2171.61     2344.63    175.31 o
  -9   4   2       94.56       41.70     31.00 o
  -8   4   2     1388.42     1446.07     96.91 o
  -7   4   2      377.71      368.76     39.67 o
  -6   4   2      104.20       53.47     12.22 o
  -5   4   2     3868.00     4255.43     73.98 o
  -4   4   2      236.63      231.99     15.81 o
  -3   4   2      677.52      720.58     24.06 o
  -2   4   2     2523.12     2603.54     46.35 o
  -1   4   2     1371.60     1306.50     27.39 o
   0   4   2    35400.20    34329.04    281.26 o
   1   4   2     3170.14     3341.24     70.47 o
   2   4   2    19294.36    19545.20    147.18 o
   3   4   2       58.67       82.19     18.14 o
   4   4   2      142.80      136.20     13.00 o
   5   4   2     8713.51     9345.53    110.94 o
   6   4   2        8.00       21.53     15.43 o
   7   4   2     1886.75     1953.29     61.97 o
   8   4   2     2299.90     2448.80    117.03 o
   9   4   2       17.27       20.03     27.29 o
  10   4   2     1419.99     1432.61     88.62 o
  11   4   2        2.06       16.30     44.03 o
  12   4   2      841.70      764.94    118.31 o
  13   4   2        0.55        9.47     57.23 o
  14   4   2        5.36       22.39     64.30 o
 -14   5   2       97.79       25.81     62.59 o
 -13   5   2       34.00       90.58     64.39 o
 -12   5   2       16.98      -16.03     46.72 o
 -11   5   2       31.30       22.89     60.86 o
 -10   5   2      212.56      278.60     72.43 o
  -9   5   2      531.88      495.95     33.19 o
  -8   5   2      886.22      905.44     44.24 o
  -7   5   2     1306.47     1185.75     42.56 o
  -6   5   2     1970.97     2144.69     79.01 o
  -5   5   2     4336.38     4829.03     77.30 o
  -4   5   2     5760.63     5758.74     85.58 o
  -3   5   2       21.81       30.04      8.26 o
  -2   5   2     5109.79     5440.91     64.54 o
  -1   5   2    11653.23    11683.11    146.44 o
   0   5   2      167.72      252.04     37.04 o
   1   5   2    22357.25    23275.37    340.40 o
   2   5   2      366.23      379.68     20.07 o
   3   5   2    11654.23    11612.92    167.42 o
   4   5   2     1289.48     1317.58     41.20 o
   5   5   2      293.06      360.97     22.02 o
   6   5   2      553.72      453.79     32.01 o
   7   5   2       63.35       79.29     15.74 o
   8   5   2     3297.30     3229.44    119.17 o
   9   5   2     5747.39     5371.20    184.04 o
  10   5   2       50.94       44.17     31.31 o
  11   5   2      721.36      545.88     97.20 o
  12   5   2       56.24       21.56     50.36 o
  13   5   2      411.21      435.79    126.69 o
  14   5   2     2825.62     3403.51    313.13 o
 -14   6   2       32.33       18.18     68.99 o
 -13   6   2        2.34      -30.23     50.13 o
 -12   6   2        0.79      -31.98     48.17 o
 -11   6   2     1232.67     1031.70    129.40 o
 -10   6   2      110.04      172.07     63.03 o
  -9   6   2      108.61      115.81     35.58 o
  -8   6   2      956.02      958.20     80.67 o
  -7   6   2      587.09      580.37     47.54 o
  -6   6   2     2745.80     3009.99     94.93 o
  -5   6   2      546.00      559.75     35.80 o
  -4   6   2       80.74       65.14     13.36 o
  -3   6   2    15878.79    16174.05    125.93 o
  -2   6   2     1219.58     1189.29     37.71 o
  -1   6   2      411.73      382.02     22.29 o
   0   6   2    17442.77    16593.72    164.99 o
   1   6   2      999.96      951.39     52.90 o
   2   6   2     4564.22     4418.25     82.61 o
   3   6   2       52.45       81.89     12.50 o
   4   6   2      545.39      569.37     30.17 o
   5   6   2       32.44       25.67     12.66 o
   6   6   2      444.28      462.22     30.45 o
   7   6   2     1886.29     1896.12     61.00 o
   8   6   2       14.91        0.68     17.11 o
   9   6   2     2151.22     2037.90    114.09 o
  10   6   2      315.45      360.20     56.19 o
  11   6   2       13.12      -31.69     54.22 o
  12   6   2      188.89      135.27    121.39 o
  13   6   2       27.13       71.53     56.89 o
 -14   7   2      496.05      474.79    130.22 o
 -13   7   2       91.82      101.09     58.58 o
 -12   7   2     1052.59     1121.42    142.73 o
 -11   7   2      674.68      676.71    108.88 o
 -10   7   2      396.54      274.94     71.68 o
  -9   7   2      121.63      109.57     38.00 o
  -8   7   2     1084.01     1123.28     68.24 o
  -7   7   2     1414.09     1407.67     79.95 o
  -6   7   2      536.14      586.58     46.09 o
  -5   7   2        5.80       -6.86     12.63 o
  -4   7   2     5315.31     5393.17     79.24 o
  -3   7   2      681.38      649.21     27.44 o
  -2   7   2     6320.42     6459.59     89.44 o
  -1   7   2       73.49      106.44     16.91 o
   0   7   2      263.18      293.01     23.51 o
   1   7   2     2401.80     2670.74     81.18 o
   2   7   2      904.93      841.24     37.59 o
   3   7   2       15.68       45.65     13.10 o
   4   7   2    10509.77    10698.06    116.87 o
   5   7   2     4185.37     4239.44     94.90 o
   6   7   2      511.20      536.71     39.61 o
   7   7   2      721.17      725.31     53.14 o
   8   7   2      153.12       75.60     36.11 o
   9   7   2      201.26      192.65     42.16 o
  10   7   2      885.39      842.61     83.37 o
  11   7   2       11.84      -12.48     47.77 o
  12   7   2       14.98       39.17     51.35 o
  13   7   2      219.55      192.86     75.51 o
 -13   8   2      299.17      185.83     71.94 o
 -12   8   2      276.66      259.30     78.54 o
 -11   8   2     1524.56     1357.26    148.66 o
 -10   8   2       88.81       76.80     46.77 o
  -9   8   2      498.53      429.06     53.81 o
  -8   8   2      636.31      593.34     51.47 o
  -7   8   2       18.84       28.85     23.42 o
  -6   8   2      626.16      635.62     44.68 o
  -5   8   2     1000.09     1064.69     46.25 o
  -4   8   2     4087.48     4009.39     71.19 o
  -3   8   2    10811.07    10670.71    172.81 o
  -2   8   2     1206.88     1206.70     47.79 o
  -1   8   2     2171.16     2300.18     73.45 o
   0   8   2      497.45      564.06     30.50 o
   1   8   2      191.38      244.22     35.58 o
   2   8   2       24.31       40.18     12.14 o
   3   8   2       20.62       24.27     13.55 o
   4   8   2     9223.96     9436.87    130.88 o
   5   8   2      732.37      689.97     37.71 o
   6   8   2       24.00       22.77     17.78 o
   7   8   2      792.67      757.06     50.44 o
   8   8   2     3401.59     3371.68    119.38 o
   9   8   2       63.64       75.61     30.07 o
  10   8   2      577.68      492.48     90.46 o
  11   8   2      126.31      124.42     59.85 o
  12   8   2       20.61        5.10     51.02 o
  13   8   2       12.68       42.60     57.66 o
 -13   9   2      344.54      411.71    102.78 o
 -12   9   2      195.78      198.72     77.57 o
 -11   9   2      109.27       79.89     52.01 o
 -10   9   2      399.14      319.23     77.16 o
  -9   9   2       83.21      100.33     34.26 o
  -8   9   2       44.45       13.51     25.74 o
  -7   9   2        3.36        7.00     24.01 o
  -6   9   2      609.75      581.19     38.40 o
  -5   9   2     1217.39     1188.52     40.38 o
  -4   9   2     1645.86     1768.14     52.28 o
  -3   9   2     1326.94     1310.52     45.24 o
  -2   9   2     3849.68     4094.64     88.26 o
  -1   9   2    13673.81    13409.39    190.14 o
   0   9   2     1566.94     1529.06     52.00 o
   1   9   2     1180.90     1115.57     51.93 o
   2   9   2     5118.43     5168.58    105.56 o
   3   9   2      407.44      490.60     37.59 o
   4   9   2     2889.22     3019.04     78.12 o
   5   9   2     1336.27     1270.77     56.89 o
   6   9   2    12318.72    11427.72    207.85 o
   7   9   2     2692.51     2651.84     90.63 o
   8   9   2     3699.42     3593.30    121.71 o
   9   9   2      530.58      541.79     53.06 o
  10   9   2       20.07       19.48     52.14 o
  11   9   2       76.97       83.03     58.11 o
  12   9   2      138.47       64.47     62.49 o
  13   9   2       60.70      109.65     77.07 o
 -13  10   2        2.74      -60.65     60.65 o
 -12  10   2     1041.41     1035.25    141.90 o
 -11  10   2     1086.60     1164.63    144.24 o
 -10  10   2      333.03      253.79     71.86 o
  -9  10   2      102.18       93.73     31.76 o
  -8  10   2       17.86       11.85     27.59 o
  -7  10   2        1.62        1.14     23.23 o
  -6  10   2       27.71       23.71     18.66 o
  -5  10   2     1117.31     1169.04     41.55 o
  -4  10   2     3673.97     3496.02     78.89 o
  -3  10   2     1169.87     1150.52     46.48 o
  -2  10   2     2539.48     2722.54     71.29 o
  -1  10   2     1799.27     1652.02     72.42 o
   0  10   2     1647.85     1836.03     44.31 o
   1  10   2     4515.28     4763.30    105.23 o
   2  10   2      734.59      885.01     52.06 o
   3  10   2     1141.93     1334.12     84.55 o
   4  10   2        1.67       17.61     11.46 o
   5  10   2      390.35      325.83     34.50 o
   6  10   2     1039.99     1030.12     71.43 o
   7  10   2     7470.33     7229.82    147.67 o
   8  10   2      266.25      271.67     34.80 o
   9  10   2      218.72      126.85     42.93 o
  10  10   2     1880.55     1771.15    201.88 o
  11  10   2        0.65       67.35     59.37 o
  12  10   2       69.82      190.53     74.36 o
  13  10   2      288.60      460.21    104.84 o
 -13  11   2      602.77      764.32    128.92 o
 -12  11   2      448.67      559.42    112.94 o
 -11  11   2       17.14       20.15     54.06 o
 -10  11   2     1053.25      937.29    103.24 o
  -9  11   2        1.01        1.80     40.46 o
  -8  11   2      714.04      649.52     63.13 o
  -7  11   2      248.77      197.57     38.57 o
  -6  11   2     1542.12     1508.46     61.00 o
  -5  11   2     1221.80     1155.58     47.74 o
  -4  11   2      327.93      363.43     25.48 o
  -3  11   2       10.21       41.14     15.72 o
  -2  11   2        0.88       12.74     14.60 o
  -1  11   2    19676.38    19315.91    253.14 o
   0  11   2     5296.16     5168.46     93.98 o
   1  11   2      406.05      300.73     69.35 o
   2  11   2      158.19      105.37     23.34 o
   3  11   2        0.84       29.72     12.70 o
   4  11   2      287.89      319.35     28.77 o
   5  11   2      820.42      817.42     41.81 o
   6  11   2      823.98      816.88     64.29 o
   7  11   2        6.36       53.38     29.35 o
   8  11   2       12.89       40.46     19.01 o
   9  11   2      629.92      687.37     80.93 o
  10  11   2        0.61      -19.36     46.41 o
  11  11   2      259.25      200.92     67.46 o
  12  11   2      520.61      495.53    103.75 o
 -12  12   2      457.43      418.59     99.24 o
 -11  12   2      441.61      434.20    101.29 o
 -10  12   2      778.07      815.28     97.28 o
  -9  12   2      386.13      263.73     60.11 o
  -8  12   2        1.33        3.99     26.56 o
  -7  12   2      330.26      312.33     35.28 o
  -6  12   2       30.91       41.56     13.37 o
  -5  12   2        0.07       10.10     18.90 o
  -4  12   2     2512.42     2330.34     66.11 o
  -3  12   2      240.95      293.67     25.78 o
  -2  12   2        2.01       28.17     24.64 o
  -1  12   2     1240.76     1252.48     63.72 o
   0  12   2      226.02      267.30     33.68 o
   1  12   2      490.59      570.54     47.30 o
   2  12   2      805.17      927.11    102.29 o
   3  12   2     3691.27     3592.62    113.86 o
   4  12   2     2446.29     2286.77     58.72 o
   5  12   2     1297.04     1325.70     57.36 o
   6  12   2       29.00       70.31     29.44 o
   7  12   2      627.97      609.75     61.89 o
   8  12   2       42.02       14.55     31.74 o
   9  12   2      929.08      872.76     80.14 o
  10  12   2       47.50       42.38     42.65 o
  11  12   2      182.13      243.90     78.90 o
  12  12   2      616.57      613.15    111.48 o
 -12  13   2        2.26      -17.74     57.97 o
 -11  13   2      804.09      960.40    136.76 o
 -10  13   2      239.87      249.07     61.55 o
  -9  13   2      578.37      613.44     84.56 o
  -8  13   2      132.76      156.62     51.82 o
  -7  13   2      119.06      127.52     32.00 o
  -6  13   2      192.36      156.79     20.99 o
  -5  13   2      438.53      448.39     32.03 o
  -4  13   2      820.88      798.43     37.25 o
  -3  13   2     1344.33     1217.32     53.13 o
  -2  13   2        0.48       58.72     59.16 o
  -1  13   2     3503.16     3538.19    101.56 o
   0  13   2      372.65      444.84     74.62 o
   1  13   2      150.54      228.55     38.10 o
   2  13   2       73.88      127.89     36.04 o
   3  13   2     1267.08     1228.04     71.71 o
   4  13   2      487.81      448.90     29.76 o
   5  13   2      324.23      371.52     33.07 o
   6  13   2       76.82       78.96     13.19 o
   7  13   2      396.28      472.64     55.81 o
   8  13   2       25.40       25.14     32.30 o
   9  13   2      485.73      493.52     63.65 o
  10  13   2     1686.42     1480.45    127.10 o
  11  13   2       10.14       29.06     51.44 o
  12  13   2        0.09      -14.43     50.77 o
 -12  14   2        0.32       21.50     46.03 o
 -11  14   2        2.32       15.56     42.48 o
 -10  14   2       16.92       11.22     40.14 o
  -9  14   2      224.45      250.36     60.56 o
  -8  14   2       17.95       28.13     32.62 o
  -7  14   2      388.08      432.11     47.51 o
  -6  14   2        4.85       32.31     14.58 o
  -5  14   2       49.15       71.83     17.33 o
  -4  14   2     3210.45     2808.48     73.23 o
  -3  14   2       94.93      105.53     44.37 o
  -2  14   2      403.98      423.30     55.28 o
  -1  14   2        1.20       43.02     30.30 o
   0  14   2        0.78       32.72     41.15 o
   1  14   2      832.21      802.91     54.68 o
   2  14   2     1613.68     1584.15     74.04 o
   3  14   2       21.54       61.58     47.46 o
   4  14   2      122.50      126.73     26.02 o
   5  14   2      527.77      489.72     34.44 o
   6  14   2       53.20       54.43     13.84 o
   7  14   2      317.48      324.93     49.67 o
   8  14   2      164.24      214.21     43.54 o
   9  14   2      269.27      243.58     49.14 o
  10  14   2     1291.79     1266.77    119.46 o
  11  14   2     1360.86     1417.25    161.20 o
 -11  15   2      621.05      821.92    113.00 o
 -10  15   2      105.30       48.75     49.34 o
  -9  15   2      630.52      651.13     87.73 o
  -8  15   2      626.77      608.56     85.76 o
  -7  15   2      108.50       80.02     25.56 o
  -6  15   2       75.13      123.02     22.75 o
  -5  15   2     1609.87     1507.73     56.50 o
  -4  15   2        9.73       33.36     21.83 o
  -3  15   2     4605.08     4399.08    121.73 o
  -2  15   2      110.45      200.22     56.17 o
  -1  15   2        1.74       70.97     70.87 o
   0  15   2     4608.00     4267.02    165.28 o
   1  15   2     1219.71     1248.87     91.77 o
   2  15   2        0.22       35.49     25.24 o
   3  15   2      417.16      420.53     68.60 o
   4  15   2      250.00      261.03     33.76 o
   5  15   2     1168.63     1106.44     41.52 o
   6  15   2      629.28      638.00     43.03 o
   7  15   2       23.16       48.95     29.97 o
   8  15   2      455.58      395.34     57.83 o
   9  15   2      368.12      433.07     60.63 o
  10  15   2      205.35      168.23     47.23 o
  11  15   2      118.53       63.31     93.32 o
 -11  16   2      190.38      251.53     68.91 o
 -10  16   2      122.01       97.44     48.41 o
  -9  16   2       20.56       76.56     43.69 o
  -8  16   2        3.25       -9.38     39.13 o
  -7  16   2      288.48      298.79     38.37 o
  -6  16   2      490.39      470.95     42.02 o
  -5  16   2       11.31       38.04     17.55 o
  -4  16   2       15.63       61.46     24.03 o
  -3  16   2      835.01      802.66     61.31 o
  -2  16   2     1157.72     1155.28     63.30 o
  -1  16   2       35.31       56.27     17.72 o
   0  16   2      458.81      568.55    124.96 o
   1  16   2      320.04      354.14     52.67 o
   2  16   2      235.75      267.94     40.29 o
   3  16   2      105.78       98.81     38.35 o
   4  16   2     5215.82     4799.26    151.66 o
   5  16   2      548.03      501.53     41.55 o
   6  16   2       87.27      108.52     30.58 o
   7  16   2       85.95      100.18     30.86 o
   8  16   2      160.67      193.78     46.66 o
   9  16   2      470.70      438.67     65.05 o
  10  16   2     1045.76     1030.89     97.20 o
 -10  17   2      493.07      472.47     83.98 o
  -9  17   2      502.30      546.72     87.88 o
  -8  17   2       68.51       80.63     39.79 o
  -7  17   2       87.35      121.71     28.04 o
  -6  17   2      207.69      282.84     33.91 o
  -5  17   2     1359.70     1355.55     78.04 o
  -4  17   2      106.36      130.03     25.28 o
  -3  17   2      171.85      195.27     43.52 o
  -2  17   2        1.36       44.67     35.08 o
  -1  17   2      598.89      539.79     57.39 o
   0  17   2      943.10      923.13     90.27 o
   1  17   2        0.06        9.59     26.67 o
   2  17   2     1311.92     1238.86     79.50 o
   3  17   2        7.91       71.53     41.72 o
   4  17   2     4450.80     3992.08    143.14 o
   5  17   2     1528.42     1354.50     68.18 o
   6  17   2       42.74      166.76     33.26 o
   7  17   2       47.62       24.01     38.60 o
   8  17   2      235.36      275.27     45.96 o
   9  17   2       37.76       60.76     36.22 o
  10  17   2      817.58      667.59     99.33 o
  -9  18   2      292.87      450.64     72.13 o
  -8  18   2        4.08       35.60     39.32 o
  -7  18   2      349.17      331.68     40.58 o
  -6  18   2        4.51       27.43     21.66 o
  -5  18   2      136.24      155.86     29.79 o
  -4  18   2        1.95       78.16     37.27 o
  -3  18   2      210.70      247.30     64.60 o
  -2  18   2      862.91      775.48     84.65 o
  -1  18   2      100.09      194.97     78.69 o
   0  18   2        2.52       22.64     23.11 o
   1  18   2      310.02      362.21     40.79 o
   2  18   2       12.45       26.30     29.30 o
   3  18   2       51.48      115.10     41.53 o
   4  18   2        0.12       64.48     35.70 o
   5  18   2        3.45       66.79     23.01 o
   6  18   2      919.81      970.45     72.34 o
   7  18   2       23.38       23.36     32.72 o
   8  18   2       76.63       79.92     31.35 o
   9  18   2     2251.47     1923.69    164.56 o
  -9  19   2      129.74      232.62     58.33 o
  -8  19   2     1201.91     1301.33    112.02 o
  -7  19   2        0.01       30.27     27.01 o
  -6  19   2       35.12       72.93     45.63 o
  -5  19   2      208.95      295.34     39.51 o
  -4  19   2        0.11       67.39     22.79 o
  -3  19   2        8.86       83.07     35.72 o
  -2  19   2        0.00       28.30     42.03 o
  -1  19   2      181.64      237.98     51.22 o
   0  19   2      533.87      587.00     77.76 o
   1  19   2      250.36      252.27     53.19 o
   2  19   2        0.18       33.35     55.96 o
   3  19   2      249.69      267.01     45.28 o
   4  19   2      773.50      729.77     60.74 o
   5  19   2      341.15      249.27     35.30 o
   6  19   2       77.35      145.65     32.72 o
   7  19   2      120.59       31.96     34.45 o
   8  19   2     1003.69     1069.11     99.64 o
  -8  20   2       18.69       45.25     38.73 o
  -7  20   2      167.39      325.22     57.03 o
  -6  20   2      130.14      178.59     50.99 o
  -5  20   2      127.69      183.49     40.87 o
  -4  20   2      408.63      356.36     56.47 o
  -3  20   2       28.46       66.18     38.04 o
  -2  20   2       35.58       83.02     48.75 o
  -1  20   2      330.59      423.11     69.09 o
   0  20   2       25.29      177.57     52.89 o
   1  20   2     3334.85     2910.18    163.66 o
   2  20   2       26.56       66.00     75.50 o
   3  20   2       97.92      109.80     32.37 o
   4  20   2      472.52      462.72     60.42 o
   5  20   2        0.40       54.39     22.61 o
   6  20   2       48.24      161.55     36.22 o
   7  20   2       58.26      104.27     34.38 o
   8  20   2       13.39       38.51     45.69 o
  -7  21   2        0.53       79.83     38.62 o
  -6  21   2      141.47      181.90     46.29 o
  -5  21   2      145.94      195.63     54.54 o
  -4  21   2       67.88      142.14     77.63 o
  -3  21   2        6.52       22.02     36.96 o
  -2  21   2       73.70      155.29     61.48 o
  -1  21   2        2.10       51.66     38.58 o
   0  21   2     2226.49     2334.51    132.48 o
   1  21   2       19.40       -0.40     33.98 o
   2  21   2      505.94      520.58     79.33 o
   3  21   2       95.87      108.02     95.39 o
   4  21   2      554.61      626.87     82.35 o
   5  21   2      118.08      198.77     40.72 o
   6  21   2       13.00       -3.02     27.44 o
   7  21   2      316.05      357.69     90.35 o
  -6  22   2       87.61      164.21     46.17 o
  -5  22   2      576.63      691.64     94.06 o
  -4  22   2      400.15      387.57     72.19 o
  -3  22   2       87.80       40.53     70.84 o
  -2  22   2     2064.17     1962.37    190.80 o
  -1  22   2     1102.18     1098.62    113.70 o
   0  22   2       22.01       54.88     44.63 o
   1  22   2      316.72      405.82     60.70 o
   2  22   2       74.50       45.33     49.37 o
   3  22   2      876.78      890.16    129.21 o
   4  22   2       17.76      212.59     51.94 o
   5  22   2        7.86       14.46     51.56 o
  -4  23   2      316.47      457.75     75.29 o
  -3  23   2      669.67      552.63    193.25 o
  -2  23   2      635.31      469.48     79.59 o
  -1  23   2       22.03       74.26     42.19 o
   0  23   2      145.64      147.83     43.85 o
   1  23   2       24.57      145.16     54.69 o
   2  23   2      181.96      206.18     62.04 o
   3  23   2        0.10       84.71     53.23 o
   4  23   2       36.07       12.71     64.39 o
  -1  24   2      319.42      386.10     65.23 o
   0  24   2      100.14      108.16     47.32 o
   1  24   2       19.56       38.62     62.39 o
 -13   0   3        6.88       31.06     88.71 o
 -11   0   3     5229.02     4268.86    348.24 o
  -9   0   3      395.05      350.43    105.32 o
  -7   0   3        0.31       20.18     50.56 o
  -5   0   3       72.88       37.49     39.93 o
  -3   0   3        5.19       23.52     28.96 o
  -1   0   3    19367.50    18625.33    294.66 o
   1   0   3       15.54       11.99      9.26 o
   3   0   3     1271.03     1384.53     48.73 o
   5   0   3      419.05      415.70     43.86 o
   7   0   3       76.50       89.08     37.49 o
   9   0   3     3078.04     3269.09    270.81 o
  11   0   3       76.09       16.50     64.78 o
  13   0   3        1.37      -14.77     61.37 o
 -14   1   3        0.09       27.02     62.36 o
 -13   1   3       36.37       73.42     60.71 o
 -12   1   3     1286.07     1396.42    152.91 o
 -11   1   3        4.73       46.20     46.07 o
 -10   1   3      241.73      166.38     59.10 o
  -9   1   3     1138.22     1322.27    125.77 o
  -8   1   3       11.29       13.42     26.98 o
  -7   1   3     2109.81     2299.35    115.50 o
  -6   1   3      169.47      185.41     35.10 o
  -5   1   3      363.37      424.51     44.92 o
  -4   1   3     2550.00     2298.41     68.30 o
  -3   1   3        4.41        7.18     12.59 o
  -2   1   3     6255.90     6444.42     84.51 o
  -1   1   3    10104.04     9754.18     83.52 o
   0   1   3    10812.74    10452.99     80.00 o
   1   1   3     1372.40     1353.87     28.37 o
   2   1   3      218.33      204.21     14.79 o
   3   1   3      254.15      296.18     18.42 o
   4   1   3      231.36      190.26     16.97 o
   5   1   3      101.56       98.39     15.88 o
   6   1   3      992.97      936.96     57.63 o
   7   1   3      331.83      357.42     42.11 o
   8   1   3      925.33      893.33     97.53 o
   9   1   3      392.96      363.24     73.27 o
  10   1   3      247.77      196.40     37.83 o
  11   1   3      340.96      286.46     72.93 o
  12   1   3       12.11      -57.83     57.83 o
  13   1   3      123.24      162.32     75.32 o
  14   1   3     2757.93     3185.16    410.48 o
 -14   2   3       14.62      -39.15     61.03 o
 -13   2   3      427.22      478.66    101.44 o
 -12   2   3       12.55       10.91     53.84 o
 -11   2   3     5587.01     5244.36    274.36 o
 -10   2   3       76.73       89.39     51.01 o
  -9   2   3      706.32      713.16     95.45 o
  -8   2   3      611.08      735.75     71.11 o
  -7   2   3       18.74       12.88     17.68 o
  -6   2   3     4558.57     4896.45    131.81 o
  -5   2   3      503.40      525.58     38.12 o
  -4   2   3      345.95      373.32     33.60 o
  -3   2   3    15105.62    15447.33    187.39 o
  -2   2   3      401.20      408.28     22.46 o
  -1   2   3     8893.56     8883.35     80.61 o
   0   2   3    44941.37    43240.42    169.00 o
   1   2   3       12.95       14.90      5.36 o
   2   2   3     1458.64     1359.01     30.74 o
   3   2   3      853.59      858.40     27.38 o
   4   2   3      188.90      179.86     15.97 o
   5   2   3     4437.31     4621.34     76.85 o
   6   2   3      142.46      132.53     20.87 o
   7   2   3      968.40      957.37     44.41 o
   8   2   3     1139.76     1034.59     65.44 o
   9   2   3     3511.38     3446.29    180.87 o
  10   2   3      739.98      760.38     62.59 o
  11   2   3       10.10      -14.24     38.87 o
  12   2   3      318.74      339.99     83.12 o
  13   2   3        0.68      -60.15     60.15 o
  14   2   3      108.69       91.36     72.59 o
 -14   3   3        2.39      -71.43     71.43 o
 -13   3   3       25.01      -20.66     62.21 o
 -12   3   3     3118.72     3015.46    221.04 o
 -11   3   3       18.04       41.43     48.30 o
 -10   3   3      193.74      180.78     60.19 o
  -9   3   3      359.69      374.27     73.60 o
  -8   3   3       23.52      -18.97     29.26 o
  -7   3   3       95.82      116.49     24.33 o
  -6   3   3     6158.31     6987.08    142.34 o
  -5   3   3       44.14       33.11     13.76 o
  -4   3   3       30.96       33.05      9.62 o
  -3   3   3      174.26      230.52     16.26 o
  -2   3   3     2621.93     2624.53     46.52 o
  -1   3   3     1327.10     1228.11     28.47 o
   0   3   3     1297.45     1306.74     26.06 o
   1   3   3     3554.74     3446.94     50.68 o
   2   3   3        2.52        6.10      7.15 o
   3   3   3     9305.66     9047.76     82.51 o
   4   3   3      573.07      638.24     33.74 o
   5   3   3       84.92      106.07     13.59 o
   6   3   3     9091.18     9263.37    131.98 o
   7   3   3      323.27      325.27     25.59 o
   8   3   3        3.87       -7.20     12.89 o
   9   3   3     7530.55     7644.59    165.67 o
  10   3   3       18.05       32.16     15.03 o
  11   3   3        1.05       -1.83     45.02 o
  12   3   3      405.40      348.90     81.45 o
  13   3   3       14.00      -16.36     48.57 o
  14   3   3      875.07     1046.38    148.31 o
 -14   4   3       15.90      -41.86     61.88 o
 -13   4   3      151.37       76.25     87.97 o
 -12   4   3      140.64      141.07     60.16 o
 -11   4   3     1530.58     1682.11     90.61 o
 -10   4   3      574.46      469.40     89.32 o
  -9   4   3       86.39       93.85     36.04 o
  -8   4   3      143.20      132.19     31.73 o
  -7   4   3     1204.12     1203.13     64.81 o
  -6   4   3     6241.47     7055.53    115.94 o
  -5   4   3     1402.24     1525.24     45.35 o
  -4   4   3      171.75      194.21     15.41 o
  -3   4   3    14936.52    15037.70    117.68 o
  -2   4   3     3266.36     3293.21     46.28 o
  -1   4   3     3630.36     3425.35     73.98 o
   0   4   3     7888.93     8022.54     89.85 o
   1   4   3     2702.83     2960.45     45.49 o
   2   4   3     3608.70     3868.36     50.98 o
   3   4   3     2678.94     2584.40     48.04 o
   4   4   3     2387.19     2446.61     48.56 o
   5   4   3     1477.51     1388.52     48.13 o
   6   4   3       32.57       20.96     14.40 o
   7   4   3     1572.02     1605.31     62.08 o
   8   4   3       27.37       25.36     22.84 o
   9   4   3      962.34      939.78     80.71 o
  10   4   3     1670.14     1505.34    106.10 o
  11   4   3      164.90      103.59     52.74 o
  12   4   3      176.19      228.12     75.02 o
  13   4   3      338.20      335.23     97.07 o
  14   4   3       74.55       53.08     58.30 o
 -14   5   3       14.11      -75.86     75.86 o
 -13   5   3       84.40       72.21     60.42 o
 -12   5   3      443.18      553.84    103.20 o
 -11   5   3      607.31      607.62    101.36 o
 -10   5   3        0.24       19.89     12.44 o
  -9   5   3      300.92      261.84     30.93 o
  -8   5   3      274.40      262.74     28.20 o
  -7   5   3     6921.41     7092.81    113.83 o
  -6   5   3      299.78      218.37     32.65 o
  -5   5   3     2993.55     3345.17     62.95 o
  -4   5   3       26.32       26.05      9.09 o
  -3   5   3      620.61      627.23     25.54 o
  -2   5   3     1443.02     1417.58     38.57 o
  -1   5   3     1625.54     1660.66     40.12 o
   0   5   3      861.00      864.35     37.62 o
   1   5   3     3397.30     3553.22     88.60 o
   2   5   3     2399.36     2397.40     55.53 o
   3   5   3     2318.28     2373.42     54.04 o
   4   5   3       12.87       17.34      6.15 o
   5   5   3      239.99      275.93     19.66 o
   6   5   3      920.38      910.01     43.17 o
   7   5   3       48.24       56.84     16.64 o
   8   5   3      646.34      655.36     47.88 o
   9   5   3      863.02      839.64     74.79 o
  10   5   3       39.91       36.44     30.78 o
  11   5   3      330.35      366.77     85.82 o
  12   5   3       39.65       15.29     49.95 o
  13   5   3       35.40      -33.20     57.97 o
  14   5   3      162.38      184.54     76.63 o
 -14   6   3       16.71       33.24     56.01 o
 -13   6   3      232.77      219.26     77.60 o
 -12   6   3        9.41      -15.50     52.51 o
 -11   6   3       65.55       62.49     47.69 o
 -10   6   3      513.04      467.94     88.51 o
  -9   6   3      115.33      152.59     34.82 o
  -8   6   3     2322.27     2283.49     84.53 o
  -7   6   3      464.24      447.79     29.07 o
  -6   6   3     1302.70     1382.65     66.03 o
  -5   6   3      173.36      113.61     22.40 o
  -4   6   3     3051.26     3485.37     73.33 o
  -3   6   3     2698.49     2584.88     57.54 o
  -2   6   3     3264.90     3111.63     51.75 o
  -1   6   3    14009.97    13770.18    152.00 o
   0   6   3      821.69      968.17     34.89 o
   1   6   3      136.78      207.75     25.30 o
   2   6   3     3371.33     3328.43     56.46 o
   3   6   3      704.68      713.73     35.39 o
   4   6   3     1826.30     1865.29     40.33 o
   5   6   3     2706.71     2717.64     87.19 o
   6   6   3       59.68       99.14     17.37 o
   7   6   3        0.03       -0.42     15.39 o
   8   6   3        2.32        3.11     16.00 o
   9   6   3       86.76       69.92     20.61 o
  10   6   3      223.89      150.03     41.17 o
  11   6   3      408.07      379.99     85.57 o
  12   6   3      583.64      514.44     98.27 o
  13   6   3      278.20      450.46     99.14 o
 -14   7   3      203.09      200.73     76.76 o
 -13   7   3      192.09      211.01     78.95 o
 -12   7   3      639.70      671.77    112.10 o
 -11   7   3        4.12      -24.04     44.32 o
 -10   7   3     1230.75      888.73    115.37 o
  -9   7   3      484.07      472.91     62.59 o
  -8   7   3     1556.62     1636.16     82.88 o
  -7   7   3     6661.42     6659.90    153.63 o
  -6   7   3     4001.81     4162.87    130.02 o
  -5   7   3     1108.99     1246.14     59.67 o
  -4   7   3     1952.95     2143.02     56.65 o
  -3   7   3       38.72       62.66     11.12 o
  -2   7   3       51.47       56.47     11.37 o
  -1   7   3    12993.70    13127.81    127.32 o
   0   7   3      540.55      555.34     29.47 o
   1   7   3     6722.58     6802.41    124.53 o
   2   7   3     2041.64     1951.14     47.23 o
   3   7   3       32.95       42.26     10.82 o
   4   7   3      165.93      226.51     24.59 o
   5   7   3     2722.13     2765.77     73.51 o
   6   7   3      915.46      838.68     46.11 o
   7   7   3        2.57       23.26     16.61 o
   8   7   3     1278.81     1291.55     63.81 o
   9   7   3     2041.72     1979.31     98.02 o
  10   7   3       41.54       -3.80     50.07 o
  11   7   3      113.09       81.90     56.47 o
  12   7   3      370.33      474.27     97.70 o
  13   7   3        0.82       18.72     60.15 o
 -13   8   3      409.83      334.68     92.85 o
 -12   8   3       68.98       90.47     54.96 o
 -11   8   3       79.82       50.93     46.46 o
 -10   8   3      144.63       98.87     49.43 o
  -9   8   3     1064.61      989.50     78.92 o
  -8   8   3     2582.39     2812.52    122.25 o
  -7   8   3       30.03       22.85     24.28 o
  -6   8   3        3.95      -11.72     16.85 o
  -5   8   3       93.33      120.09     22.22 o
  -4   8   3      215.53      240.41     19.72 o
  -3   8   3       37.31       60.70     18.18 o
  -2   8   3     1364.76     1486.94     45.00 o
  -1   8   3      477.37      608.35     36.46 o
   0   8   3      981.58     1037.17     46.68 o
   1   8   3      161.87      200.69     26.22 o
   2   8   3      732.00      718.87     34.27 o
   3   8   3     1989.57     1804.79     52.87 o
   4   8   3     4987.55     5218.31    109.77 o
   5   8   3       11.40       17.84     18.11 o
   6   8   3     1703.47     1538.68     60.94 o
   7   8   3      499.04      415.63     43.56 o
   8   8   3     3925.10     3759.40    122.09 o
   9   8   3      678.06      672.98     58.11 o
  10   8   3     2675.57     2900.25    201.03 o
  11   8   3      254.33      136.21     61.65 o
  12   8   3       39.47      -27.47    124.93 o
  13   8   3      326.12      409.70    103.48 o
 -13   9   3      139.06       67.19     62.37 o
 -12   9   3       80.66      126.69     64.43 o
 -11   9   3        0.09      -32.85     48.07 o
 -10   9   3        0.75       46.58     46.61 o
  -9   9   3      542.40      555.29     61.73 o
  -8   9   3      408.95      375.55     50.43 o
  -7   9   3      680.62      676.59     60.71 o
  -6   9   3     4881.11     4793.48    116.06 o
  -5   9   3      277.96      341.07     28.86 o
  -4   9   3     1287.37     1298.62     46.32 o
  -3   9   3        9.03       21.29     10.41 o
  -2   9   3      141.99      166.67     23.09 o
  -1   9   3     7228.09     6857.71    126.94 o
   0   9   3       86.79       98.24     24.26 o
   1   9   3        1.92       22.95     13.07 o
   2   9   3     1712.31     1623.83     62.38 o
   3   9   3      662.66      645.96     35.04 o
   4   9   3        0.42        1.75      9.45 o
   5   9   3       59.10      139.18     28.73 o
   6   9   3     1160.78     1218.90     68.69 o
   7   9   3     1812.16     1843.45     71.93 o
   8   9   3     1977.16     1906.45     85.85 o
   9   9   3      622.42      639.73     77.63 o
  10   9   3       74.07       93.84     46.20 o
  11   9   3       23.14      -17.94     58.08 o
  12   9   3      167.77      117.51     72.40 o
  13   9   3      152.20      293.39     90.26 o
 -13  10   3      121.38      169.32     76.95 o
 -12  10   3       64.87       52.43     61.82 o
 -11  10   3      279.19      174.79     69.17 o
 -10  10   3       30.57       17.00     36.07 o
  -9  10   3     1631.46     1486.59     98.01 o
  -8  10   3     3343.27     3200.50    133.43 o
  -7  10   3      478.81      410.53     50.08 o
  -6  10   3       74.24       66.45     20.45 o
  -5  10   3      178.15      168.92     23.88 o
  -4  10   3     1460.22     1497.86     53.25 o
  -3  10   3     1293.63     1330.10     43.46 o
  -2  10   3     2345.68     2303.19     57.27 o
  -1  10   3      129.51      191.47     51.66 o
   0  10   3     4049.34     4415.13    108.78 o
   1  10   3      174.28      126.58     39.85 o
   2  10   3      995.71      966.30     77.69 o
   3  10   3     1494.03     1397.51     54.52 o
   4  10   3        0.12       14.22      9.04 o
   5  10   3      152.36      129.11     25.38 o
   6  10   3     1867.22     1877.25     77.19 o
   7  10   3      371.85      458.35     56.35 o
   8  10   3       10.19       15.49     23.65 o
   9  10   3       72.01       97.63     43.67 o
  10  10   3     4884.85     4891.08    217.46 o
  11  10   3      587.14      593.80    108.54 o
  12  10   3       56.98       28.29     58.64 o
  13  10   3      436.95      553.98    115.57 o
 -13  11   3       14.99       60.41     61.60 o
 -12  11   3       21.34       -9.20     65.58 o
 -11  11   3       39.91       33.89     52.44 o
 -10  11   3      682.42      587.34     84.73 o
  -9  11   3     1027.92      941.11     98.93 o
  -8  11   3        0.06        0.86     24.25 o
  -7  11   3       12.60       34.01     21.12 o
  -6  11   3     2079.91     1988.93     78.31 o
  -5  11   3       29.44       37.28     13.39 o
  -4  11   3       49.50       59.59     14.23 o
  -3  11   3      129.49      142.51     16.50 o
  -2  11   3     3624.14     3657.65     86.86 o
  -1  11   3     8038.48     7947.66    162.05 o
   0  11   3     3281.04     3264.61     99.23 o
   1  11   3        8.33       30.80     21.61 o
   2  11   3      349.36      340.10     58.08 o
   3  11   3      180.01      248.53     26.62 o
   4  11   3       25.88       53.19     14.82 o
   5  11   3       22.36       46.93     20.23 o
   6  11   3        7.15       51.18     28.08 o
   7  11   3     3141.87     2981.72    127.68 o
   8  11   3      294.06      320.40     49.15 o
   9  11   3       50.41       77.10     38.56 o
  10  11   3      286.13      276.68     60.79 o
  11  11   3       69.43       55.38     57.21 o
  12  11   3      300.43      251.06     83.54 o
 -12  12   3        0.02      -66.90     66.90 o
 -11  12   3      112.40       99.52     62.62 o
 -10  12   3       36.34       46.38     42.30 o
  -9  12   3       27.83       10.07     38.10 o
  -8  12   3     1586.01     1559.11     96.75 o
  -7  12   3      236.82      213.01     34.49 o
  -6  12   3        5.56       -0.06     13.00 o
  -5  12   3      717.05      623.51     35.30 o
  -4  12   3      369.60      395.36     29.57 o
  -3  12   3      148.50      154.82     37.06 o
  -2  12   3       39.97       94.93     27.48 o
  -1  12   3      282.02      379.30     43.06 o
   0  12   3      119.53      388.52     62.19 o
   1  12   3       48.78       96.80     33.97 o
   2  12   3     1342.94     1508.26     65.91 o
   3  12   3     6214.14     5961.33    156.28 o
   4  12   3       18.43       40.41     16.42 o
   5  12   3      378.69      387.23     44.03 o
   6  12   3       22.90       57.92     27.80 o
   7  12   3       41.73       67.86     28.67 o
   8  12   3      200.22      225.27     43.96 o
   9  12   3      148.44      130.83     42.76 o
  10  12   3     1952.19     1741.28    136.65 o
  11  12   3     1224.56     1384.12    154.76 o
  12  12   3      241.09      208.26     74.49 o
 -12  13   3      143.04      212.54     81.32 o
 -11  13   3      874.56     1093.67    120.68 o
 -10  13   3      750.15      651.54     89.45 o
  -9  13   3      258.56      224.98     56.63 o
  -8  13   3      239.36      170.65     58.55 o
  -7  13   3       54.70       55.69     29.37 o
  -6  13   3      301.82      269.62     27.98 o
  -5  13   3       57.32       74.36     17.52 o
  -4  13   3      515.44      540.69     33.12 o
  -3  13   3       65.04       87.86     19.72 o
  -2  13   3       32.06       52.41     29.07 o
  -1  13   3      265.14      314.88     26.36 o
   0  13   3     2026.76     1975.78     77.73 o
   1  13   3     1091.66     1086.56     59.91 o
   2  13   3     4791.81     4604.66    112.69 o
   3  13   3       60.70       73.61     50.33 o
   4  13   3     2041.13     1971.56     65.65 o
   5  13   3     3705.31     3546.49     92.35 o
   6  13   3      313.62      300.15     22.15 o
   7  13   3      605.35      544.86     60.31 o
   8  13   3       64.49      152.35     48.82 o
   9  13   3        6.77        8.63     40.11 o
  10  13   3     2446.35     2213.29    153.81 o
  11  13   3       14.56       28.15     48.02 o
  12  13   3      337.53      434.69    100.23 o
 -12  14   3      106.03      152.79     70.93 o
 -11  14   3      307.41      202.17     61.94 o
 -10  14   3      266.22      291.05     67.48 o
  -9  14   3        1.90        5.34     42.72 o
  -8  14   3       37.26       77.34     41.83 o
  -7  14   3       22.73       27.42     23.92 o
  -6  14   3       87.03       88.60     18.31 o
  -5  14   3      638.17      637.29     37.93 o
  -4  14   3      668.11      594.67     39.74 o
  -3  14   3      548.60      492.24     47.78 o
  -2  14   3      187.86      230.70     51.31 o
  -1  14   3      287.65      313.36     37.26 o
   0  14   3      230.50      267.01     37.62 o
   1  14   3     5224.28     5198.13    129.85 o
   2  14   3      142.17      163.01     25.88 o
   3  14   3       74.00      159.84     33.28 o
   4  14   3       10.04       41.04     22.18 o
   5  14   3       38.85       37.29     10.60 o
   6  14   3      148.63      156.26     26.88 o
   7  14   3       59.62       87.60     35.17 o
   8  14   3      131.91       82.96     34.06 o
   9  14   3     1359.32     1329.49    101.24 o
  10  14   3       69.65       36.96     40.55 o
  11  14   3      396.60      450.32     95.97 o
 -11  15   3      392.27      350.65     78.89 o
 -10  15   3     1050.33     1009.55    116.91 o
  -9  15   3       98.64      109.36     49.02 o
  -8  15   3       37.48       14.26     39.46 o
  -7  15   3        2.31       41.67     28.20 o
  -6  15   3      292.36      317.54     33.33 o
  -5  15   3      225.32      234.53     25.67 o
  -4  15   3      122.81      151.22     26.43 o
  -3  15   3      582.16      745.79     56.43 o
  -2  15   3       10.16      128.01     54.20 o
  -1  15   3     4016.49     3763.45     97.84 o
   0  15   3     1767.86     1737.84     91.75 o
   1  15   3      522.37      557.52     63.07 o
   2  15   3      248.30      124.29     51.57 o
   3  15   3      433.56      513.57     49.36 o
   4  15   3       34.29       61.91     21.94 o
   5  15   3      651.10      741.29     47.04 o
   6  15   3      140.88      179.74     29.60 o
   7  15   3        3.06       74.21     29.90 o
   8  15   3     1697.78     1542.15    104.45 o
   9  15   3       36.83       42.81     38.58 o
  10  15   3      116.09      197.57     57.76 o
  11  15   3     1140.76     1004.08    142.38 o
 -11  16   3       47.28      101.00     51.86 o
 -10  16   3      567.69      672.92     95.80 o
  -9  16   3      318.50      312.99     67.58 o
  -8  16   3       31.91       42.39     32.52 o
  -7  16   3      760.02      655.39     62.24 o
  -6  16   3       17.40       22.06     19.81 o
  -5  16   3     1875.63     1897.83     73.26 o
  -4  16   3     1744.84     1585.59     61.92 o
  -3  16   3     1044.59      958.47     58.76 o
  -2  16   3       38.79       29.39     26.75 o
  -1  16   3      249.05      312.09     55.46 o
   0  16   3      910.53      918.75     87.01 o
   1  16   3      650.43      782.23     75.30 o
   2  16   3      169.93      169.65     47.64 o
   3  16   3        1.91        9.59     23.59 o
   4  16   3       32.94       61.41     22.12 o
   5  16   3       30.57       35.13     23.08 o
   6  16   3     1044.14     1055.60     66.74 o
   7  16   3      204.89      190.89     38.16 o
   8  16   3       39.67       66.71     55.12 o
   9  16   3      209.17      287.85     53.20 o
  10  16   3       31.82        3.33     38.29 o
 -10  17   3      268.54      183.69     61.69 o
  -9  17   3       18.22       22.32     50.66 o
  -8  17   3      393.50      355.03     57.40 o
  -7  17   3      290.13      291.27     40.70 o
  -6  17   3      517.08      495.10     43.86 o
  -5  17   3     1381.62     1343.86     71.17 o
  -4  17   3      168.70      249.84     34.09 o
  -3  17   3       27.59       99.36     52.01 o
  -2  17   3      212.94      209.48     37.45 o
  -1  17   3     3170.89     2994.87    157.39 o
   0  17   3        1.23      178.77     46.51 o
   1  17   3      195.17      245.40     58.20 o
   2  17   3        6.61       32.49     22.26 o
   3  17   3       23.32       31.93     26.30 o
   4  17   3     1982.15     1862.10     77.92 o
   5  17   3      259.95      278.98     31.56 o
   6  17   3      158.43      210.32     34.82 o
   7  17   3      491.16      435.80     52.90 o
   8  17   3      100.45      122.79     34.64 o
   9  17   3       30.49       96.89     42.61 o
  10  17   3      420.08      383.28     89.83 o
  -9  18   3     1093.37     1189.41    109.83 o
  -8  18   3        0.13        7.26     34.10 o
  -7  18   3       40.17       54.94     27.12 o
  -6  18   3       89.61      122.17     35.26 o
  -5  18   3      147.21      248.62     42.22 o
  -4  18   3       33.42       65.38     21.61 o
  -3  18   3      143.95      166.47     27.45 o
  -2  18   3      175.03      177.29     32.16 o
  -1  18   3       97.77      168.78     35.52 o
   0  18   3       70.03      252.79     54.88 o
   1  18   3      330.19      343.64     45.33 o
   2  18   3       32.33       23.72     22.76 o
   3  18   3     1732.91     1839.39     98.85 o
   4  18   3      284.16      318.15     36.21 o
   5  18   3      223.27      238.31     34.44 o
   6  18   3      187.79      231.28     38.78 o
   7  18   3       13.85       10.62     34.65 o
   8  18   3      571.02      613.46     77.21 o
   9  18   3      369.77      459.97     71.15 o
  -9  19   3      452.15      456.35     72.09 o
  -8  19   3       12.32       -4.76     32.66 o
  -7  19   3      201.16      167.92     40.32 o
  -6  19   3       54.04       91.16     29.79 o
  -5  19   3     1185.28     1075.95     90.28 o
  -4  19   3      135.05      219.96     44.08 o
  -3  19   3      165.98      195.08     52.40 o
  -2  19   3      132.90      180.52     38.23 o
  -1  19   3     1025.83     1008.74    100.65 o
   0  19   3      121.17      213.64     51.24 o
   1  19   3      272.16      250.08     41.83 o
   2  19   3      475.69      511.36     56.74 o
   3  19   3      254.02      222.35     43.18 o
   4  19   3      203.45      202.72     36.81 o
   5  19   3        2.18       71.64     25.10 o
   6  19   3       49.11      107.59     40.09 o
   7  19   3     2311.32     2276.06    156.71 o
   8  19   3        9.75       79.67     57.70 o
  -8  20   3      129.87       75.97     58.98 o
  -7  20   3       69.26      122.66     43.64 o
  -6  20   3      277.20      279.52     52.36 o
  -5  20   3       72.14      156.64     40.33 o
  -4  20   3      186.00      240.78     46.74 o
  -3  20   3      113.31      189.20     67.55 o
  -2  20   3      555.32      381.26     78.45 o
  -1  20   3      234.69      293.37     62.02 o
   0  20   3      369.37      405.48    131.77 o
   1  20   3      250.06      406.74     57.17 o
   2  20   3      117.70      141.38     39.23 o
   3  20   3      343.19      399.18     64.92 o
   4  20   3      922.99      907.95     71.21 o
   5  20   3        1.67       89.37     46.38 o
   6  20   3        7.79       59.47     43.76 o
   7  20   3       39.83       86.06     38.05 o
  -7  21   3       42.48       61.12     52.65 o
  -6  21   3      124.34      177.41     58.43 o
  -5  21   3     1363.25     1413.26    107.70 o
  -4  21   3      594.62      456.22     71.00 o
  -3  21   3       22.61       47.30     39.64 o
  -2  21   3       15.44       83.08     49.11 o
  -1  21   3     1374.54     1397.53    124.33 o
   0  21   3      490.54      603.50     84.42 o
   1  21   3        1.63       67.83     53.49 o
   2  21   3      270.96      291.62     55.42 o
   3  21   3      259.46      445.33     93.89 o
   4  21   3      191.57      224.79     55.28 o
   5  21   3       38.96      133.25     35.42 o
   6  21   3      158.83      204.22     51.29 o
  -6  22   3      197.27      189.30     48.79 o
  -5  22   3       77.19      125.30     48.71 o
  -4  22   3      161.94      187.99     47.61 o
  -3  22   3      435.75      391.25     76.11 o
  -2  22   3     5728.87     4990.67    237.70 o
  -1  22   3       56.60      113.64     47.88 o
   0  22   3        2.57       54.86     43.86 o
   1  22   3      269.48      300.03     53.52 o
   2  22   3      194.67      146.55     51.85 o
   3  22   3       35.61       69.37     83.94 o
   4  22   3      501.83      517.05     78.71 o
   5  22   3       31.12      100.25     53.47 o
  -4  23   3       41.46      106.07     46.53 o
  -3  23   3      114.57      170.46     54.90 o
  -2  23   3      377.41      339.87     68.87 o
  -1  23   3      523.27      562.64     85.40 o
   0  23   3        0.20       28.92     40.12 o
   1  23   3        6.54       25.56     60.05 o
   2  23   3        2.73       30.32     47.83 o
   3  23   3       90.09      138.74     59.98 o
   4  23   3      398.75      462.87    112.67 o
  -1  24   3        1.05       36.96     48.11 o
   0  24   3       47.96       82.02     43.51 o
 -14   0   4     1419.00     1634.23    257.66 o
 -12   0   4       11.77        1.70     63.68 o
 -10   0   4      422.39      411.35    115.61 o
  -8   0   4       26.25       19.19     60.63 o
  -6   0   4       58.65      144.40     40.52 o
  -4   0   4       27.68       20.09     23.94 o
  -2   0   4       11.29       23.57     12.06 o
   0   0   4     1558.34     1356.38     28.05 o
   2   0   4      281.80      347.00     23.06 o
   4   0   4      802.48      921.00     46.75 o
   6   0   4       12.84      -16.95     21.55 o
   8   0   4     5159.82     5601.37    331.19 o
  10   0   4      450.67      417.91     74.20 o
  12   0   4     4973.31     4960.86    398.27 o
  14   0   4      875.75      714.95    185.86 o
 -14   1   4      284.29      247.54     81.30 o
 -13   1   4       83.10       45.46     57.05 o
 -12   1   4        0.43       -5.85     39.07 o
 -11   1   4      158.35      134.93     59.50 o
 -10   1   4        0.00       19.26     42.46 o
  -9   1   4     3015.09     2882.58    182.33 o
  -8   1   4       14.65        7.16     26.55 o
  -7   1   4     4009.93     4433.20    137.96 o
  -6   1   4        3.65       -2.00     15.90 o
  -5   1   4    16193.06    16875.79    228.73 o
  -4   1   4     1425.86     1522.29     57.09 o
  -3   1   4      324.83      334.28     21.07 o
  -2   1   4     1075.47     1083.05     33.34 o
  -1   1   4    14364.49    14308.23    145.87 o
   0   1   4      298.40      269.69     12.92 o
   1   1   4     2875.63     3339.59     40.15 o
   2   1   4      117.61      115.47     10.52 o
   3   1   4    11380.69    11330.53    101.98 o
   4   1   4     1346.57     1341.41     40.31 o
   5   1   4      338.50      272.23     22.50 o
   6   1   4     1311.05     1372.30     54.51 o
   7   1   4      228.18      237.64     23.57 o
   8   1   4     2839.05     2747.34    187.35 o
   9   1   4     6615.91     6391.91    180.80 o
  10   1   4        9.25       23.58     20.83 o
  11   1   4     3998.12     3923.48    235.41 o
  12   1   4       15.38       -0.63     43.86 o
  13   1   4     1650.09     2067.95    195.08 o
  14   1   4      504.07      360.11    101.71 o
 -14   2   4      404.98      282.52     87.94 o
 -13   2   4       89.96      116.45     86.00 o
 -12   2   4       16.56        3.81     48.59 o
 -11   2   4     3160.24     2778.16    201.60 o
 -10   2   4      505.16      533.52     88.27 o
  -9   2   4      323.51      254.28     62.88 o
  -8   2   4     1899.46     1968.25    114.62 o
  -7   2   4       60.81       70.46     20.68 o
  -6   2   4     5291.94     5204.41    138.83 o
  -5   2   4     5038.71     5458.87    118.36 o
  -4   2   4      233.02      222.65     24.36 o
  -3   2   4     5537.69     5772.44     99.12 o
  -2   2   4      372.53      399.06     23.81 o
  -1   2   4    25543.11    25209.91    195.97 o
   0   2   4     1915.21     1962.13     32.83 o
   1   2   4      574.09      637.00     16.09 o
   2   2   4     2502.96     2466.95     37.71 o
   3   2   4     1183.58     1233.34     31.07 o
   4   2   4     1136.22      970.07     32.14 o
   5   2   4      144.93      162.97     15.80 o
   6   2   4        9.81       11.31     10.54 o
   7   2   4     1360.68     1315.25     52.51 o
   8   2   4      287.71      274.51     37.11 o
   9   2   4     1243.69     1299.58     79.04 o
  10   2   4     4582.44     4555.85    210.04 o
  11   2   4       74.93       79.34     55.04 o
  12   2   4      461.02      550.23    101.55 o
  13   2   4      476.13      549.77    110.83 o
  14   2   4       56.90       11.28     55.08 o
 -14   3   4      474.78      434.62    100.88 o
 -13   3   4        5.16      -13.21     50.03 o
 -12   3   4      222.13      133.57     61.08 o
 -11   3   4        1.38       -9.42     80.59 o
 -10   3   4     1129.96      836.05    109.50 o
  -9   3   4     2673.25     2871.42    183.39 o
  -8   3   4        0.05       10.37     23.73 o
  -7   3   4      134.34      138.52     27.52 o
  -6   3   4      107.95       90.36     20.10 o
  -5   3   4     2107.03     2082.62     62.27 o
  -4   3   4      537.57      566.53     29.28 o
  -3   3   4      229.23      227.02     19.31 o
  -2   3   4     2042.79     1914.86     42.49 o
  -1   3   4     1110.98     1075.55     30.04 o
   0   3   4        1.87        3.27      8.45 o
   1   3   4      673.07      574.23     16.94 o
   2   3   4      187.83      220.75     13.87 o
   3   3   4      377.08      323.91     19.09 o
   4   3   4      715.31      745.33     30.65 o
   5   3   4      893.80      851.49     35.87 o
   6   3   4      357.68      383.52     25.60 o
   7   3   4       45.36       80.68     20.34 o
   8   3   4     8150.54     8072.55    158.05 o
   9   3   4     3359.16     3292.66    113.45 o
  10   3   4      352.50      376.29     40.86 o
  11   3   4        0.84        5.04     47.85 o
  12   3   4        6.38      -12.94     58.39 o
  13   3   4       20.88       -3.60     63.42 o
  14   3   4      370.32      531.06    114.14 o
 -14   4   4      263.80      270.43     86.12 o
 -13   4   4        5.35       63.81     57.27 o
 -12   4   4        2.25       22.97     66.95 o
 -11   4   4      866.66      807.04     71.15 o
 -10   4   4        1.73      -36.09     44.06 o
  -9   4   4      808.68      708.74     95.49 o
  -8   4   4     6591.70     6902.90    183.92 o
  -7   4   4      819.03      847.33     43.86 o
  -6   4   4     6306.97     6562.58    117.18 o
  -5   4   4     2997.40     3076.72     66.82 o
  -4   4   4      393.29      365.22     21.55 o
  -3   4   4     1619.25     1601.60     40.62 o
  -2   4   4       63.64       56.40      9.90 o
  -1   4   4      303.60      319.77     17.61 o
   0   4   4     1279.38     1406.95     33.78 o
   1   4   4      506.84      571.00     19.79 o
   2   4   4     3739.88     3580.46     55.45 o
   3   4   4     2409.86     2442.38     54.95 o
   4   4   4    10782.31    10715.83     97.80 o
   5   4   4      319.20      277.86     21.52 o
   6   4   4      279.59      269.17     26.75 o
   7   4   4     1527.67     1521.63     60.09 o
   8   4   4     1688.68     1612.31     84.85 o
   9   4   4     5772.22     5870.14    215.05 o
  10   4   4     2392.53     2032.48    120.92 o
  11   4   4      196.62      135.53     91.45 o
  12   4   4     1613.94     1638.83    166.74 o
  13   4   4      100.98       44.84     58.87 o
 -14   5   4       24.13       60.57     55.18 o
 -13   5   4      289.67      226.12     82.80 o
 -12   5   4       23.35      138.41     66.52 o
 -11   5   4      479.67      518.58     49.66 o
 -10   5   4      907.39      887.74     65.12 o
  -9   5   4      181.54      129.78     30.09 o
  -8   5   4       71.57       69.48     27.71 o
  -7   5   4      537.39      593.03     36.05 o
  -6   5   4     1156.30     1129.12     49.42 o
  -5   5   4       49.74       21.39     10.08 o
  -4   5   4        3.78       37.89     10.06 o
  -3   5   4      426.26      404.96     19.95 o
  -2   5   4     2729.05     2545.47     43.91 o
  -1   5   4      154.20      169.67     14.48 o
   0   5   4      120.58      123.94     13.56 o
   1   5   4       32.05       43.76     11.15 o
   2   5   4      182.66      190.78     16.82 o
   3   5   4     1027.38     1025.50     37.52 o
   4   5   4     3401.91     3361.00     53.84 o
   5   5   4      216.86      171.54     20.92 o
   6   5   4       78.40      103.07     16.71 o
   7   5   4     1060.28     1019.91     46.19 o
   8   5   4        5.91       -4.46     17.40 o
   9   5   4     2571.19     2449.63    110.06 o
  10   5   4      464.91      388.46     56.77 o
  11   5   4      284.36      247.79     78.10 o
  12   5   4       99.23      101.43     69.91 o
  13   5   4      394.75      338.29     98.08 o
 -14   6   4       94.83      119.31     66.22 o
 -13   6   4      164.89      190.59     75.43 o
 -12   6   4        2.62       10.58     74.26 o
 -11   6   4      954.33      890.60    151.32 o
 -10   6   4      135.52      117.07     23.28 o
  -9   6   4       81.01       60.88     20.56 o
  -8   6   4     4252.71     4356.16    109.73 o
  -7   6   4      902.64      938.94     42.07 o
  -6   6   4     4072.28     4273.36     93.97 o
  -5   6   4      582.54      380.08     71.94 o
  -4   6   4     3242.17     3368.64     73.52 o
  -3   6   4      699.03      720.93     28.84 o
  -2   6   4      127.71      130.33     14.01 o
  -1   6   4     2302.03     2286.73     46.47 o
   0   6   4     3212.18     3419.48     60.15 o
   1   6   4      235.53      270.25     16.09 o
   2   6   4       30.84       58.36     14.64 o
   3   6   4     1173.65     1162.49     38.81 o
   4   6   4      850.42      820.17     34.58 o
   5   6   4      614.40      635.96     31.24 o
   6   6   4       79.35       76.61     17.33 o
   7   6   4       39.43       43.66     14.16 o
   8   6   4      632.18      668.82     42.95 o
   9   6   4      547.84      501.64     44.29 o
  10   6   4       12.72      -19.68     48.54 o
  11   6   4      147.13      200.04     66.58 o
  12   6   4      927.66      675.49    124.42 o
  13   6   4       71.97       33.25     78.47 o
 -14   7   4      486.20      515.85    113.82 o
 -13   7   4       11.27      -29.76     55.62 o
 -12   7   4      643.69      698.52    117.01 o
 -11   7   4      175.34      171.86     71.42 o
 -10   7   4      814.01      757.58    122.52 o
  -9   7   4       10.07       12.12     30.63 o
  -8   7   4      651.28      623.13     54.20 o
  -7   7   4      574.70      594.21     44.87 o
  -6   7   4     3124.58     3179.33     91.41 o
  -5   7   4     1300.55     1312.04     55.59 o
  -4   7   4     3278.74     3251.84     72.44 o
  -3   7   4      928.34      833.66     35.77 o
  -2   7   4     6722.06     6654.42     96.73 o
  -1   7   4     5755.16     5640.38     82.73 o
   0   7   4      656.75      659.47     43.43 o
   1   7   4     5156.24     5369.54     87.71 o
   2   7   4     2538.67     2487.83     39.60 o
   3   7   4      637.90      633.01     31.02 o
   4   7   4     1075.36     1020.12     50.05 o
   5   7   4     1024.11      653.07    178.50 o
   6   7   4      337.01      337.73     30.41 o
   7   7   4     1020.60      952.50     48.28 o
   8   7   4      107.84      116.32     27.70 o
   9   7   4      207.77      283.49     40.74 o
  10   7   4      839.78      827.99     92.69 o
  11   7   4      317.64      261.83     74.80 o
  12   7   4     1180.10     1440.19    159.56 o
  13   7   4      217.67      185.73     98.39 o
 -13   8   4        7.08        7.92     44.32 o
 -12   8   4       38.28       49.33     48.86 o
 -11   8   4      583.22      617.60    105.97 o
 -10   8   4       48.73      -20.04     45.71 o
  -9   8   4      849.75      851.75     91.33 o
  -8   8   4      545.12      543.24     57.32 o
  -7   8   4      116.94      132.95     29.94 o
  -6   8   4      704.11      713.86     51.90 o
  -5   8   4      669.75      571.70     44.41 o
  -4   8   4      259.90      264.93     23.33 o
  -3   8   4     2550.59     2586.64     60.12 o
  -2   8   4     6303.18     6406.71    101.07 o
  -1   8   4     3775.12     3566.19     70.64 o
   0   8   4     1347.98     1469.57     54.39 o
   1   8   4      456.85      456.53     31.01 o
   2   8   4      724.70      703.46     34.98 o
   3   8   4      471.06      442.11     32.02 o
   4   8   4     3989.94     4165.55     86.95 o
   5   8   4      198.17      109.72     32.00 o
   6   8   4     1103.08     1052.23     44.77 o
   7   8   4      112.15      111.53     22.70 o
   8   8   4     6017.44     5713.69    154.28 o
   9   8   4      288.93      327.40     41.43 o
  10   8   4      192.82      160.47     51.34 o
  11   8   4       13.14      -17.09     48.07 o
  12   8   4        4.81       -1.12     54.33 o
  13   8   4       27.42      -22.34     59.64 o
 -13   9   4      166.93      269.65     82.57 o
 -12   9   4      205.87      106.87     57.67 o
 -11   9   4      237.65      257.50     77.89 o
 -10   9   4       41.90       62.39     44.09 o
  -9   9   4       66.69       62.64     40.60 o
  -8   9   4     1979.61     1851.37    103.06 o
  -7   9   4      584.81      730.20     63.61 o
  -6   9   4     1480.18     1458.77     66.85 o
  -5   9   4      105.23      111.47     27.26 o
  -4   9   4      158.32      141.99     18.28 o
  -3   9   4     2078.26     2107.08     60.28 o
  -2   9   4      883.87      887.55     31.63 o
  -1   9   4     1145.69     1088.12     52.54 o
   0   9   4      356.58      399.10     32.12 o
   1   9   4      212.53      307.53     26.38 o
   2   9   4       79.72       93.82     17.07 o
   3   9   4       29.70       40.54     15.46 o
   4   9   4        3.02        6.79     10.74 o
   5   9   4      589.23      585.71     34.94 o
   6   9   4     1095.61     1077.57     64.38 o
   7   9   4       94.62       91.52     19.46 o
   8   9   4     2528.20     2395.25     88.41 o
   9   9   4     1184.89     1254.55    105.44 o
  10   9   4     3149.71     2841.17    167.29 o
  11   9   4      297.95      186.07    106.96 o
  12   9   4       58.01       76.91     57.16 o
  13   9   4      157.62      131.85     72.80 o
 -13  10   4      106.47      152.26     82.65 o
 -12  10   4      106.51      181.02     78.57 o
 -11  10   4      102.99      -10.22     51.40 o
 -10  10   4      755.62      721.23     91.29 o
  -9  10   4     1152.19     1018.06    106.46 o
  -8  10   4       24.00       -4.69     27.04 o
  -7  10   4       68.79       42.73     23.06 o
  -6  10   4      191.84      173.89     25.99 o
  -5  10   4     2125.61     2098.05     70.80 o
  -4  10   4        1.67        3.36     10.47 o
  -3  10   4     1596.10     1462.55     45.83 o
  -2  10   4    15524.77    15065.79    132.00 o
  -1  10   4     3398.80     3205.31     96.78 o
   0  10   4       39.73       69.79     23.71 o
   1  10   4      620.85      641.87     38.89 o
   2  10   4      131.18      222.23     27.53 o
   3  10   4       15.34       14.38      9.83 o
   4  10   4        9.76        7.98     12.11 o
   5  10   4       47.67       71.03     19.34 o
   6  10   4     3279.33     3121.73     98.74 o
   7  10   4     2824.42     2641.24    118.40 o
   8  10   4       18.82       17.38     28.22 o
   9  10   4      239.19      232.26     54.77 o
  10  10   4      457.68      406.08     72.25 o
  11  10   4       23.76       18.62     47.13 o
  12  10   4       20.37      -56.13     56.13 o
 -13  11   4       11.65      -83.61     83.61 o
 -12  11   4     1080.42     1065.05    147.88 o
 -11  11   4      687.46      833.30    126.02 o
 -10  11   4      299.69      277.76     60.59 o
  -9  11   4       64.53       55.30     43.47 o
  -8  11   4      779.81      757.82     95.77 o
  -7  11   4     1247.67     1215.74     75.71 o
  -6  11   4       10.52       45.65     19.90 o
  -5  11   4        0.20       17.08     13.85 o
  -4  11   4      220.24      168.18     36.11 o
  -3  11   4        0.89       18.47     14.72 o
  -2  11   4      396.48      398.85     29.67 o
  -1  11   4      331.27      364.71     37.15 o
   0  11   4     1815.63     1874.60     75.07 o
   1  11   4       17.43       33.78     23.95 o
   2  11   4       38.19       85.04     38.38 o
   3  11   4      195.76      176.98     48.94 o
   4  11   4       60.48       99.47     19.80 o
   5  11   4        3.40        5.33     24.59 o
   6  11   4      362.84      380.17     41.93 o
   7  11   4      797.15      828.77     69.51 o
   8  11   4       96.29      130.64     41.99 o
   9  11   4       13.95       33.56     36.10 o
  10  11   4       70.33      103.81     41.20 o
  11  11   4      273.52      325.74     87.78 o
  12  11   4      102.10       69.58     56.89 o
 -12  12   4      230.68      152.53    126.59 o
 -11  12   4       13.35       17.60     51.77 o
 -10  12   4      688.72      748.41     96.15 o
  -9  12   4       45.14       27.07     40.17 o
  -8  12   4        0.23      -18.96     40.54 o
  -7  12   4      158.21      106.52     28.51 o
  -6  12   4     1359.95     1389.27     58.82 o
  -5  12   4     2747.44     2590.49     77.49 o
  -4  12   4      111.34       96.43     17.83 o
  -3  12   4       53.05       33.87     15.49 o
  -2  12   4       30.08       39.52     14.23 o
  -1  12   4      591.47      617.24     91.25 o
   0  12   4     1907.88     1841.28     66.88 o
   1  12   4     4818.92     4800.56    115.05 o
   2  12   4     1241.05     1191.78     51.50 o
   3  12   4      838.86      823.78     48.13 o
   4  12   4        8.96       16.40     11.22 o
   5  12   4     1140.77     1185.70     64.33 o
   6  12   4     3145.70     2845.03    106.15 o
   7  12   4      903.33      834.07     70.68 o
   8  12   4      970.69      926.61     78.45 o
   9  12   4        2.91      -38.76     55.83 o
  10  12   4      546.70      536.47     81.09 o
  11  12   4      108.35       95.71     50.49 o
  12  12   4      186.37      193.23     83.92 o
 -12  13   4      386.93      430.13     99.34 o
 -11  13   4      912.02     1015.48    115.53 o
 -10  13   4       81.32      147.56     55.05 o
  -9  13   4       31.25       36.76     40.50 o
  -8  13   4       63.95       41.87     40.58 o
  -7  13   4       20.29       11.29     30.70 o
  -6  13   4      694.30      599.45     41.01 o
  -5  13   4     1598.92     1555.08     62.05 o
  -4  13   4      431.45      408.65     39.70 o
  -3  13   4     2390.95     2323.44     66.57 o
  -2  13   4      701.21      730.03     46.23 o
  -1  13   4     4519.67     4271.38    117.19 o
   0  13   4      345.02      324.20     32.21 o
   1  13   4       82.01      142.40     44.13 o
   2  13   4     2499.80     2440.10     80.51 o
   3  13   4       82.46       91.95     23.85 o
   4  13   4     1466.63     1354.11     53.79 o
   5  13   4     1888.39     1862.59     83.58 o
   6  13   4     1779.62     1625.66     56.50 o
   7  13   4        0.25       19.38     30.42 o
   8  13   4      434.94      508.85     60.86 o
   9  13   4      131.86       88.41     43.70 o
  10  13   4     1013.02      966.96    104.28 o
  11  13   4      144.63      140.46     56.27 o
 -12  14   4       22.10      -23.40     53.01 o
 -11  14   4       12.40       40.79     46.76 o
 -10  14   4      240.99      207.96     60.10 o
  -9  14   4       30.25       35.07     36.63 o
  -8  14   4      405.11      396.92     56.45 o
  -7  14   4        1.59       -2.33     24.33 o
  -6  14   4      125.61       96.98     21.16 o
  -5  14   4       38.72       51.13     17.91 o
  -4  14   4      925.69      887.43     43.28 o
  -3  14   4      123.60      135.72     47.97 o
  -2  14   4      433.11      469.71     55.34 o
  -1  14   4      570.61      517.51     34.60 o
   0  14   4      859.53      842.96     54.02 o
   1  14   4      805.83      807.11     58.21 o
   2  14   4     1036.14     1061.51     56.55 o
   3  14   4      379.25      361.08     37.21 o
   4  14   4       23.00       57.21     29.09 o
   5  14   4       22.53       49.58     23.07 o
   6  14   4      138.72      158.87     35.32 o
   7  14   4       69.60       83.27     32.17 o
   8  14   4      497.09      430.56     58.45 o
   9  14   4     1656.41     1631.06    126.49 o
  10  14   4       29.08       46.27     36.34 o
  11  14   4      190.11      141.49     55.66 o
 -11  15   4      898.69      845.56    109.06 o
 -10  15   4      319.83      204.51     61.72 o
  -9  15   4      122.50      145.13     53.97 o
  -8  15   4       28.01       28.09     29.39 o
  -7  15   4       34.51       12.04     34.34 o
  -6  15   4       19.50       54.56     27.06 o
  -5  15   4      141.67      148.68     26.83 o
  -4  15   4      717.74      693.28     37.53 o
  -3  15   4     4491.03     4253.99    113.37 o
  -2  15   4      542.33      513.36     42.10 o
  -1  15   4    10602.62    10468.45    272.35 o
   0  15   4      598.44      609.49     48.58 o
   1  15   4     1221.55     1187.52     72.27 o
   2  15   4     1282.42     1236.73     58.79 o
   3  15   4       46.24       66.57     23.56 o
   4  15   4       82.14      123.95     28.64 o
   5  15   4     4848.15     4818.45    110.19 o
   6  15   4        1.56       47.65     26.32 o
   7  15   4      322.65      294.56     43.92 o
   8  15   4     1249.96     1101.34     90.03 o
   9  15   4      647.48      661.06     73.81 o
  10  15   4      306.21      410.23     71.75 o
 -11  16   4        0.04       20.09     54.26 o
 -10  16   4      278.77      294.29     72.17 o
  -9  16   4      147.35      214.19     59.48 o
  -8  16   4      336.97      284.14     51.95 o
  -7  16   4        0.15       41.49     26.17 o
  -6  16   4       49.89       39.03     25.71 o
  -5  16   4        6.39       18.26     20.78 o
  -4  16   4      280.42      270.37     34.38 o
  -3  16   4      546.09      538.90     39.32 o
  -2  16   4      169.12      158.27     46.65 o
  -1  16   4     1917.40     1789.09    125.90 o
   0  16   4       69.48       97.32     86.24 o
   1  16   4     1386.25     1383.78    100.72 o
   2  16   4       99.18       76.99     21.79 o
   3  16   4     1213.85     1265.35     76.33 o
   4  16   4        6.51       20.74     16.44 o
   5  16   4       10.27       11.49     17.17 o
   6  16   4      570.56      569.54     54.79 o
   7  16   4       13.09       56.40     39.04 o
   8  16   4       15.25       51.60     27.87 o
   9  16   4      100.12       79.42     39.17 o
  10  16   4       35.31      171.34     63.93 o
 -10  17   4      203.48      203.49     65.87 o
  -9  17   4       30.22       -6.91     47.05 o
  -8  17   4      244.12      206.92     46.13 o
  -7  17   4       60.37       81.68     27.18 o
  -6  17   4      109.62      151.33     36.62 o
  -5  17   4        4.82      103.43     37.68 o
  -4  17   4      719.41      752.59     56.83 o
  -3  17   4      357.01      377.10     45.16 o
  -2  17   4      491.94      416.25     36.03 o
  -1  17   4     1057.80     1047.68     95.70 o
   0  17   4        1.27       42.65     28.42 o
   1  17   4        8.36       47.15     28.26 o
   2  17   4       11.13       10.76     18.30 o
   3  17   4      187.71      174.15     30.88 o
   4  17   4      501.24      504.47     40.79 o
   5  17   4      507.48      574.95     58.33 o
   6  17   4      850.73      741.97     60.75 o
   7  17   4     1845.78     1696.58    100.08 o
   8  17   4      341.74      347.51     58.61 o
   9  17   4      188.01      194.55     47.99 o
  -9  18   4        3.84       33.56     57.40 o
  -8  18   4       11.86       44.78     38.21 o
  -7  18   4     1451.15     1258.86     81.68 o
  -6  18   4       65.77      129.57     35.29 o
  -5  18   4      137.66      233.35     52.45 o
  -4  18   4       13.27       97.80     34.99 o
  -3  18   4        4.25       55.19     48.78 o
  -2  18   4      377.79      376.30     40.09 o
  -1  18   4       41.96      167.03     70.89 o
   0  18   4        0.62       24.32     37.36 o
   1  18   4        0.15       49.45     33.20 o
   2  18   4       30.23       43.52     50.60 o
   3  18   4       62.50      134.24     36.63 o
   4  18   4     1260.16     1262.26     77.65 o
   5  18   4      239.10      265.02     38.90 o
   6  18   4      312.89      384.43     46.03 o
   7  18   4       93.15      193.87     50.53 o
   8  18   4        8.90      139.82     62.97 o
   9  18   4      131.95      233.63     54.66 o
  -9  19   4      419.02      461.84     74.69 o
  -8  19   4      468.04      445.25     94.94 o
  -7  19   4       99.08      116.76     43.09 o
  -6  19   4     1773.78     1520.97    108.72 o
  -5  19   4        9.61      150.68     54.02 o
  -4  19   4      253.95      296.72     64.64 o
  -3  19   4       58.00      196.76     49.65 o
  -2  19   4       65.35      181.74     60.59 o
  -1  19   4       22.83      115.80     59.58 o
   0  19   4      183.62      249.19     54.63 o
   1  19   4      616.07      657.63     58.14 o
   2  19   4     1393.20     1338.18     87.93 o
   3  19   4        4.24       61.44     51.90 o
   4  19   4      303.85      371.84     46.22 o
   5  19   4        0.61       48.54     30.05 o
   6  19   4      148.97      142.77     51.39 o
   7  19   4      404.65      487.88     80.06 o
   8  19   4        2.42       82.54     70.40 o
  -8  20   4       93.13       93.29     42.51 o
  -7  20   4     1287.06     1315.68    112.29 o
  -6  20   4        0.05       49.37     67.26 o
  -5  20   4      126.65      169.52     42.05 o
  -4  20   4      893.06      780.89     81.13 o
  -3  20   4      128.39      162.78     56.92 o
  -2  20   4      590.22      560.31     81.05 o
  -1  20   4      130.72      187.38     52.74 o
   0  20   4      127.17      148.90     50.23 o
   1  20   4     1299.57     1221.28     92.21 o
   2  20   4        6.79      -19.61     24.90 o
   3  20   4      982.27     1125.22    106.72 o
   4  20   4       58.64      138.44     37.01 o
   5  20   4       68.86      160.78     36.19 o
   6  20   4      467.11      560.16    113.09 o
   7  20   4        5.18       44.77     35.06 o
  -7  21   4        7.61       57.23     48.20 o
  -6  21   4     1281.36     1420.28    134.31 o
  -5  21   4      554.10      544.39     70.81 o
  -4  21   4       73.63       15.78     38.41 o
  -3  21   4        0.02       46.54     36.33 o
  -2  21   4        5.69      100.31     86.97 o
  -1  21   4        1.49       -0.84     37.54 o
   0  21   4        0.51       65.19     44.83 o
   1  21   4      426.83      442.90     60.18 o
   2  21   4     2866.11     2634.69    172.36 o
   3  21   4       40.16       65.93     93.16 o
   4  21   4        5.65      209.61     49.35 o
   5  21   4        2.19       59.36     46.18 o
   6  21   4       52.23      123.46     44.37 o
  -5  22   4        1.58      106.99     45.05 o
  -4  22   4       32.40       62.40     37.40 o
  -3  22   4      106.49       98.85     44.88 o
  -2  22   4      455.99      336.72     67.48 o
  -1  22   4        1.44       44.08     40.79 o
   0  22   4       79.81      100.99     37.95 o
   1  22   4      908.02      768.88     99.68 o
   2  22   4        0.06       78.39     42.96 o
   3  22   4       22.16      157.39     95.42 o
   4  22   4       40.12      136.64     41.11 o
   5  22   4      508.83      765.32    121.25 o
  -4  23   4       11.78       67.07     34.55 o
  -3  23   4      140.89      268.30     52.87 o
  -2  23   4        0.49       17.07     40.83 o
  -1  23   4        0.40       51.70     59.91 o
   0  23   4      164.68      144.38     50.15 o
   1  23   4       22.98      242.72     94.28 o
   2  23   4      365.74      428.09     76.96 o
   3  23   4        8.57      156.11     52.98 o
 -13   0   5       32.76       15.56     67.71 o
 -11   0   5      305.89      274.43    105.99 o
  -9   0   5      710.68      823.48    150.51 o
  -7   0   5      275.43      301.35     45.77 o
  -5   0   5     3371.19     3432.62    151.11 o
  -3   0   5     4859.16     4671.29    116.65 o
  -1   0   5    86483.55    83530.92    352.97 o
   1   0   5     7439.26     6831.61     83.79 o
   3   0   5      139.07      157.88     20.15 o
   5   0   5      856.68      839.77     50.44 o
   7   0   5      188.75      113.25     25.44 o
   9   0   5       75.35       69.97     31.73 o
  11   0   5        2.81      -16.94     67.26 o
  13   0   5      541.58      622.15    164.99 o
 -14   1   5      220.39      420.46    105.65 o
 -13   1   5       16.97       -5.41     72.05 o
 -12   1   5       77.65      104.93     60.80 o
 -11   1   5       32.28       56.46     50.02 o
 -10   1   5     1868.80     1806.59    156.01 o
  -9   1   5        3.11       13.07     44.33 o
  -8   1   5      152.57      167.84     54.67 o
  -7   1   5      725.90      822.18     56.16 o
  -6   1   5      110.02       77.97     20.26 o
  -5   1   5     1273.97     1253.63     53.40 o
  -4   1   5      611.60      655.76     35.70 o
  -3   1   5      672.22      688.90     30.14 o
  -2   1   5    25217.92    25289.84    179.81 o
  -1   1   5     1576.34     1539.54     30.83 o
   0   1   5      315.27      346.43     14.22 o
   1   1   5     8281.85     7802.27     58.43 o
   2   1   5      672.79      686.37     23.30 o
   3   1   5      110.91       91.94     11.44 o
   4   1   5     1208.99     1233.53     39.35 o
   5   1   5     1064.27     1073.55     39.77 o
   6   1   5     1427.65     1421.57     48.92 o
   7   1   5       21.03       37.97     14.23 o
   8   1   5      959.57      970.24     55.60 o
   9   1   5       23.07       26.29     17.79 o
  10   1   5       72.17       46.55     20.15 o
  11   1   5      444.06      331.42     78.97 o
  12   1   5       48.49        5.99     48.55 o
  13   1   5      175.29      254.53     89.76 o
 -14   2   5       83.84      170.62     73.29 o
 -13   2   5      139.34      216.55     76.15 o
 -12   2   5        0.35       19.59     51.98 o
 -11   2   5      150.05      146.62     83.32 o
 -10   2   5       36.95       35.82     42.08 o
  -9   2   5     1298.93     1270.30    126.01 o
  -8   2   5       95.60      113.49     36.41 o
  -7   2   5       65.89       62.78     19.67 o
  -6   2   5      793.76      656.06     46.50 o
  -5   2   5     3105.07     3165.96     77.70 o
  -4   2   5      487.39      484.53     29.14 o
  -3   2   5     2397.25     2336.29     58.18 o
  -2   2   5       93.73      106.18     12.21 o
  -1   2   5    14194.09    14080.75     94.62 o
   0   2   5      758.02      799.81     23.87 o
   1   2   5     1501.78     1463.80     24.39 o
   2   2   5     9624.40     9837.21     82.79 o
   3   2   5       99.22       89.46     11.26 o
   4   2   5     2748.98     2863.13     55.82 o
   5   2   5      255.86      290.97     22.09 o
   6   2   5       99.22      104.71     16.60 o
   7   2   5    10032.18    10077.53    156.06 o
   8   2   5      451.95      423.47     42.84 o
   9   2   5      122.76      125.14     31.84 o
  10   2   5       17.65       16.37     16.51 o
  11   2   5       56.64      104.66     60.47 o
  12   2   5      238.85      350.96     85.40 o
  13   2   5       33.41       24.48     51.25 o
 -14   3   5      773.42      836.66    137.29 o
 -13   3   5       23.82       43.13     50.74 o
 -12   3   5      138.57      124.80     60.49 o
 -11   3   5      135.24      125.50     59.07 o
 -10   3   5      333.23      457.97     84.74 o
  -9   3   5       13.82       -4.08     42.22 o
  -8   3   5       58.93       47.88     30.53 o
  -7   3   5      258.43      347.23     31.85 o
  -6   3   5      175.74      187.65     40.48 o
  -5   3   5     3414.77     3618.98     99.41 o
  -4   3   5      259.51      305.21     22.20 o
  -3   3   5        0.06        0.33     10.40 o
  -2   3   5     3750.36     3347.07     55.97 o
  -1   3   5     2236.33     2317.33     46.35 o
   0   3   5     1662.32     1567.61     39.03 o
   1   3   5      854.30      741.69     16.48 o
   2   3   5      437.64      430.06     16.63 o
   3   3   5     4463.75     4929.57     73.21 o
   4   3   5      164.78      214.75     15.31 o
   5   3   5        1.32        3.15     10.75 o
   6   3   5     1544.95     1565.70     57.18 o
   7   3   5       35.35       25.03     16.05 o
   8   3   5      505.57      497.03     52.42 o
   9   3   5       60.89       58.52     21.40 o
  10   3   5      176.77      110.06     57.60 o
  11   3   5     2024.29     1890.25    250.93 o
  12   3   5       16.48       -9.71     44.35 o
  13   3   5      337.98      367.00     96.52 o
 -14   4   5     1381.39     1703.33    188.87 o
 -13   4   5      750.85      794.37    132.19 o
 -12   4   5        6.13       29.54     50.65 o
 -11   4   5       13.81       -6.85     36.62 o
 -10   4   5       57.12       68.92     28.26 o
  -9   4   5      295.26      334.47     71.65 o
  -8   4   5      656.65      640.20     47.99 o
  -7   4   5        4.07       24.66     13.03 o
  -6   4   5      242.97      171.94     23.09 o
  -5   4   5     1754.27     1739.68     52.17 o
  -4   4   5      115.86      140.45     18.18 o
  -3   4   5       33.77       19.95     10.13 o
  -2   4   5       34.35       35.24      8.79 o
  -1   4   5     9227.73     9103.74     83.75 o
   0   4   5      530.99      572.00     20.64 o
   1   4   5      762.87      783.42     21.70 o
   2   4   5      155.11      156.13     13.98 o
   3   4   5     1225.31     1194.32     38.60 o
   4   4   5     1406.86     1415.78     45.82 o
   5   4   5      415.96      436.20     26.48 o
   6   4   5       42.09       51.32     12.35 o
   7   4   5    13056.25    12898.93    180.14 o
   8   4   5     2004.48     1965.89     92.19 o
   9   4   5      226.81      246.87     39.80 o
  10   4   5      790.19      622.60     82.09 o
  11   4   5       86.85       40.54     51.08 o
  12   4   5     1269.72     1080.79    139.48 o
  13   4   5        7.55       22.88     56.62 o
 -14   5   5        7.92      -47.35     58.42 o
 -13   5   5      805.94      799.99    128.12 o
 -12   5   5      205.13      233.36     76.15 o
 -11   5   5        0.92       -3.77     18.18 o
 -10   5   5      630.84      736.54     65.30 o
  -9   5   5      810.16      857.95     67.19 o
  -8   5   5       89.22       96.86     22.51 o
  -7   5   5      479.69      467.07     31.82 o
  -6   5   5      200.92      223.61     25.64 o
  -5   5   5     1920.55     1761.32     52.73 o
  -4   5   5     1578.73     1629.00     49.37 o
  -3   5   5      486.48      487.76     22.79 o
  -2   5   5    10715.50    10610.91    105.08 o
  -1   5   5      603.94      598.94     24.97 o
   0   5   5     2835.84     2996.39     58.59 o
   1   5   5     2073.27     1802.13     36.98 o
   2   5   5      442.54      475.81     24.09 o
   3   5   5       76.06       54.63     10.40 o
   4   5   5     1134.49     1046.09     39.50 o
   5   5   5      146.42      117.15     21.59 o
   6   5   5       22.52       13.69     10.05 o
   7   5   5      583.47      621.17     35.59 o
   8   5   5      375.37      427.99     35.06 o
   9   5   5       67.55       78.72     21.53 o
  10   5   5        3.17      -15.77     41.94 o
  11   5   5      712.10      763.16    111.07 o
  12   5   5       95.89       84.13     60.42 o
  13   5   5       25.19       -4.22     51.62 o
 -14   6   5     1333.65     1441.90    176.67 o
 -13   6   5        3.00      -31.04     55.87 o
 -12   6   5       98.49       49.69     50.65 o
 -11   6   5       15.55        3.36     42.25 o
 -10   6   5      553.26      537.16     52.04 o
  -9   6   5      329.71      289.49     43.32 o
  -8   6   5        2.08       18.01     15.78 o
  -7   6   5       71.91       78.74     16.69 o
  -6   6   5     4609.00     4914.07     98.47 o
  -5   6   5     1692.74     1759.31     56.76 o
  -4   6   5     1170.48     1184.02     40.75 o
  -3   6   5      290.57      273.69     19.18 o
  -2   6   5      105.43      132.63     12.80 o
  -1   6   5      257.10      334.09     17.75 o
   0   6   5     4978.00     5116.67     78.41 o
   1   6   5       84.08      145.46     20.04 o
   2   6   5        8.30       18.30      8.67 o
   3   6   5      276.47      299.79     19.69 o
   4   6   5     2697.63     2801.26     60.34 o
   5   6   5      288.16      281.11     30.39 o
   6   6   5       95.10       93.43     25.22 o
   7   6   5       89.16       57.62     16.37 o
   8   6   5     1442.49     1409.26     69.97 o
   9   6   5      507.19      493.05     42.47 o
  10   6   5     4530.47     4215.91    197.49 o
  11   6   5      144.83       93.73     51.38 o
  12   6   5      432.71      396.04     92.14 o
  13   6   5        7.18      -52.00    144.57 o
 -14   7   5        7.18       26.21     58.84 o
 -13   7   5       15.98      -12.24     41.99 o
 -12   7   5       61.17       65.68     75.05 o
 -11   7   5        7.56       -2.03     49.00 o
 -10   7   5     1206.04     1090.59    129.18 o
  -9   7   5      456.81      395.04     39.76 o
  -8   7   5      109.78      108.97     20.91 o
  -7   7   5       13.59       28.94     15.66 o
  -6   7   5       19.12       51.17     15.73 o
  -5   7   5     5454.94     5507.41    113.47 o
  -4   7   5     1474.78     1442.77     45.54 o
  -3   7   5      956.96      999.45     37.90 o
  -2   7   5     9407.71     9326.12    105.87 o
  -1   7   5      107.94      140.29     17.80 o
   0   7   5      198.35      227.39     19.41 o
   1   7   5     7447.57     7595.04    101.79 o
   2   7   5     5317.39     5301.87     72.13 o
   3   7   5    12318.43    12330.83    125.73 o
   4   7   5      722.97      676.54     34.16 o
   5   7   5       50.53       19.21     14.38 o
   6   7   5       31.56       30.69     10.02 o
   7   7   5       34.24       31.23     13.75 o
   8   7   5        5.74        6.66     18.09 o
   9   7   5      495.58      548.10     50.83 o
  10   7   5      780.57      816.16     93.91 o
  11   7   5      735.51      726.10    110.32 o
  12   7   5      582.96      558.34    106.18 o
  13   7   5       80.12       35.49     58.03 o
 -13   8   5      113.99       97.35     59.31 o
 -12   8   5       53.96       35.00     51.26 o
 -11   8   5      117.70      105.38     90.27 o
 -10   8   5        4.49       21.63     47.29 o
  -9   8   5        1.05       -4.87     34.25 o
  -8   8   5      920.66      835.65     71.82 o
  -7   8   5     4413.96     4456.61    130.34 o
  -6   8   5    10513.76    10844.51    172.18 o
  -5   8   5      127.54      104.96     23.50 o
  -4   8   5        2.58       10.86     17.12 o
  -3   8   5      133.98      157.29     17.50 o
  -2   8   5       24.00       12.54     11.54 o
  -1   8   5     2069.61     1953.37     46.42 o
   0   8   5      229.83      263.08     18.37 o
   1   8   5      303.35      302.67     18.63 o
   2   8   5     3838.19     3754.40     50.92 o
   3   8   5       21.48       49.55     13.86 o
   4   8   5     1222.07     1328.46     48.11 o
   5   8   5      796.00      488.83    146.57 o
   6   8   5      119.98      161.19     38.54 o
   7   8   5     3216.64     2987.22    154.04 o
   8   8   5      854.53      804.23     51.51 o
   9   8   5     1330.48     1325.51    108.94 o
  10   8   5        5.03        3.67     41.82 o
  11   8   5      149.34       87.62     52.29 o
  12   8   5     2146.52     2242.80    197.10 o
  13   8   5       74.50       67.13     67.31 o
 -13   9   5      219.53      262.88     80.29 o
 -12   9   5      382.30      332.63    100.79 o
 -11   9   5       34.83       14.36     49.71 o
 -10   9   5      246.20      206.50     56.14 o
  -9   9   5      122.12      140.34     46.51 o
  -8   9   5     1856.78     1659.99    119.17 o
  -7   9   5        7.82      -12.22     20.56 o
  -6   9   5       83.30      103.85     25.43 o
  -5   9   5       69.21       59.30     16.98 o
  -4   9   5      644.16      638.55     35.87 o
  -3   9   5      122.12       75.41     14.11 o
  -2   9   5      190.65      171.43     18.98 o
  -1   9   5      670.87      661.62     35.13 o
   0   9   5      286.18      312.37     26.40 o
   1   9   5      191.82      253.11     19.05 o
   2   9   5      650.50      692.79     32.82 o
   3   9   5     1708.60     1550.94     44.67 o
   4   9   5      583.01      552.38     33.23 o
   5   9   5     4089.04     4067.26     97.19 o
   6   9   5      412.55      400.75     45.55 o
   7   9   5      386.29      395.28     60.55 o
   8   9   5     1443.46     1504.00    110.71 o
   9   9   5     1951.27     1826.79    128.37 o
  10   9   5     2290.02     2506.24    156.74 o
  11   9   5       24.92       60.77     41.08 o
  12   9   5       38.82        8.65     53.09 o
 -13  10   5      155.86      197.64    104.28 o
 -12  10   5      227.35      338.35     90.42 o
 -11  10   5      130.54      115.60     91.28 o
 -10  10   5      138.58       94.03     53.48 o
  -9  10   5      920.54      821.56     93.30 o
  -8  10   5      197.01       86.67     48.95 o
  -7  10   5     1899.91     1704.70     85.91 o
  -6  10   5     2712.85     2790.69     87.53 o
  -5  10   5      328.36      322.34     33.40 o
  -4  10   5      854.71      716.78     43.85 o
  -3  10   5      472.25      555.61     33.50 o
  -2  10   5       86.15      120.49     18.13 o
  -1  10   5       94.52      134.67     36.26 o
   0  10   5      339.99      410.80     31.44 o
   1  10   5     1899.92     1731.49     48.55 o
   2  10   5      926.53      767.82     40.65 o
   3  10   5       41.81       61.34     17.15 o
   4  10   5       30.10       37.93     14.08 o
   5  10   5        7.63       15.22     10.89 o
   6  10   5       12.08       19.60     20.42 o
   7  10   5      239.74      240.32     46.75 o
   8  10   5     1872.22     1922.56    128.46 o
   9  10   5      240.04      347.04     63.24 o
  10  10   5      571.49      659.89     86.40 o
  11  10   5        0.12      -38.32     38.32 o
  12  10   5      405.06      546.52    123.92 o
 -13  11   5       33.05       14.68     42.30 o
 -12  11   5      801.78      708.64    125.74 o
 -11  11   5      439.72      377.55     77.01 o
 -10  11   5      144.31      135.74     51.43 o
  -9  11   5      154.91      137.49     49.58 o
  -8  11   5      720.69      702.71     83.63 o
  -7  11   5      142.91       92.76     31.37 o
  -6  11   5      139.13      174.59     25.77 o
  -5  11   5     1629.62     1500.99     59.35 o
  -4  11   5      598.45      626.32     41.79 o
  -3  11   5      376.44      325.53     26.14 o
  -2  11   5     5909.61     5967.92    103.72 o
  -1  11   5      662.01      625.47     45.92 o
   0  11   5      252.42      333.64     30.47 o
   1  11   5       12.61       37.80     25.05 o
   2  11   5      904.69      869.70     34.66 o
   3  11   5     1688.03     1616.62     50.37 o
   4  11   5      120.74      123.79     21.45 o
   5  11   5       56.57       76.08     27.75 o
   6  11   5      821.72      843.16     58.48 o
   7  11   5       74.50       95.37     34.53 o
   8  11   5      715.64      630.85     76.11 o
   9  11   5      542.58      525.54     73.59 o
  10  11   5     1498.89     1626.04    130.14 o
  11  11   5      182.19      193.04     60.28 o
  12  11   5        1.20      -17.15     44.40 o
 -12  12   5        1.72      -60.97     60.97 o
 -11  12   5        8.42       19.03     40.67 o
 -10  12   5       57.76       92.59     43.67 o
  -9  12   5       12.83      -25.95     37.46 o
  -8  12   5       88.27       51.00     38.49 o
  -7  12   5       32.34       34.05     26.84 o
  -6  12   5     1253.00     1157.62     70.34 o
  -5  12   5      895.23      900.05     52.17 o
  -4  12   5      201.48      197.35     26.73 o
  -3  12   5       63.55       83.26     16.16 o
  -2  12   5       10.20       49.39     20.01 o
  -1  12   5     1159.00     1255.40     67.34 o
   0  12   5     1473.53     1575.46     61.40 o
   1  12   5     3816.28     3568.36    105.40 o
   2  12   5     2904.24     2804.66     68.86 o
   3  12   5      232.96      207.04     26.67 o
   4  12   5       29.28       83.35     21.81 o
   5  12   5      210.92      221.20     27.80 o
   6  12   5      956.12     1002.10     64.43 o
   7  12   5      531.06      542.29     59.91 o
   8  12   5     1437.88     1444.44    112.74 o
   9  12   5        1.58       34.93     41.56 o
  10  12   5      433.24      402.81     76.69 o
  11  12   5       40.10      -50.02     50.02 o
  12  12   5      309.99      376.32     92.25 o
 -12  13   5      265.60      306.21     88.54 o
 -11  13   5       71.94       66.36     46.12 o
 -10  13   5      103.91      158.09     52.60 o
  -9  13   5       16.18      -10.26     35.57 o
  -8  13   5      469.72      506.20     63.17 o
  -7  13   5        1.90       -2.08     29.06 o
  -6  13   5     1784.75     1682.37     72.31 o
  -5  13   5      311.66      322.16     30.96 o
  -4  13   5      527.96      522.77     38.02 o
  -3  13   5       28.73       11.03     19.56 o
  -2  13   5      160.54      209.38     40.02 o
  -1  13   5      756.17      694.89     54.03 o
   0  13   5     1633.16     1531.19     67.99 o
   1  13   5      364.93      332.43     35.53 o
   2  13   5        7.20       31.89     15.50 o
   3  13   5     1717.65     1654.94     56.62 o
   4  13   5     4185.79     3926.13     82.46 o
   5  13   5      748.05      740.82     53.20 o
   6  13   5     2631.02     2472.12     69.33 o
   7  13   5      759.78      769.71     69.37 o
   8  13   5       20.41       42.95     39.82 o
   9  13   5        4.63       19.85     48.35 o
  10  13   5      422.53      468.44     73.43 o
  11  13   5       52.16       57.83     45.61 o
 -11  14   5       13.57      -32.16     42.64 o
 -10  14   5        0.34       -2.10     41.80 o
  -9  14   5      122.89      188.52     56.99 o
  -8  14   5      520.81      468.39     62.54 o
  -7  14   5      348.36      386.60     48.88 o
  -6  14   5      109.99      144.81     26.56 o
  -5  14   5      160.32      131.91     25.88 o
  -4  14   5       15.81       62.05     27.64 o
  -3  14   5       43.20       48.38     18.26 o
  -2  14   5     2663.78     2439.51     65.07 o
  -1  14   5     1698.77     1529.00     63.03 o
   0  14   5      522.63      537.24     64.57 o
   1  14   5       80.12      159.38     81.90 o
   2  14   5      516.16      501.48     76.89 o
   3  14   5       79.64      105.68     25.65 o
   4  14   5       25.12       16.96      9.89 o
   5  14   5       83.37       83.93     28.54 o
   6  14   5      281.32      318.53     29.37 o
   7  14   5        2.41       -3.98     27.77 o
   8  14   5      250.72      279.61     50.71 o
   9  14   5     1314.39     1205.17    110.68 o
  10  14   5       81.82       86.63     45.67 o
  11  14   5      200.57       89.41     80.79 o
 -11  15   5       85.62      111.17     56.20 o
 -10  15   5      143.98      109.34     76.49 o
  -9  15   5      271.19      248.48     57.72 o
  -8  15   5     2853.36     2791.74    143.32 o
  -7  15   5       40.74       54.54     26.19 o
  -6  15   5     2103.07     1983.30     95.67 o
  -5  15   5       88.11      112.87     23.50 o
  -4  15   5     1017.94     1017.31     50.33 o
  -3  15   5       65.23       86.12     34.21 o
  -2  15   5      255.92      196.02     66.45 o
  -1  15   5     2909.83     2586.43     92.15 o
   0  15   5      271.05      310.26     38.97 o
   1  15   5      311.73      278.82     42.24 o
   2  15   5      352.17      393.07     34.32 o
   3  15   5      273.12      286.27     26.26 o
   4  15   5      263.08      273.77     28.71 o
   5  15   5      637.74      649.91     61.66 o
   6  15   5       94.35      129.89     27.91 o
   7  15   5        0.02       33.22     31.05 o
   8  15   5      107.42       89.26     34.36 o
   9  15   5      162.88      194.88     53.35 o
  10  15   5      163.96      287.42    110.48 o
 -10  16   5       42.67       82.25     50.90 o
  -9  16   5       63.42      120.63     54.79 o
  -8  16   5      332.16      290.32     52.96 o
  -7  16   5       74.70       96.59     30.81 o
  -6  16   5      509.89      511.15     54.38 o
  -5  16   5      522.33      505.34     40.77 o
  -4  16   5       94.22      122.81     27.34 o
  -3  16   5      420.45      563.08     80.16 o
  -2  16   5     2705.81     2508.80     61.83 o
  -1  16   5      919.51      867.46     50.68 o
   0  16   5     4179.13     3821.15    118.76 o
   1  16   5     3872.89     3620.44    116.13 o
   2  16   5      221.18      185.90     28.60 o
   3  16   5     1239.90     1246.79     50.93 o
   4  16   5       92.98       85.39     28.22 o
   5  16   5      982.07      979.39     76.94 o
   6  16   5      210.36      291.48     37.91 o
   7  16   5       47.13       66.91     27.78 o
   8  16   5      755.16      748.94     83.00 o
   9  16   5      871.93      766.90    102.48 o
  10  16   5       13.71       54.05    121.52 o
 -10  17   5       32.63       20.39     40.77 o
  -9  17   5      400.44      494.64     83.97 o
  -8  17   5      463.73      509.83     66.65 o
  -7  17   5      158.79      153.77     41.15 o
  -6  17   5      256.00      241.83     41.41 o
  -5  17   5       41.89      137.07     47.47 o
  -4  17   5      532.41      485.62     77.14 o
  -3  17   5       71.06      100.75     38.64 o
  -2  17   5       34.10       79.82     39.06 o
  -1  17   5       51.55       74.78     15.22 o
   0  17   5      193.63       16.39     49.96 o
   1  17   5      361.65      382.55     49.66 o
   2  17   5      318.44      296.98     39.35 o
   3  17   5        0.50      -11.26     29.59 o
   4  17   5       44.59       52.67     27.16 o
   5  17   5      377.84      339.74     45.03 o
   6  17   5       30.79       76.00     26.03 o
   7  17   5      121.39      141.26     43.33 o
   8  17   5        2.54       53.94     29.68 o
   9  17   5      129.89      216.88     49.35 o
  -9  18   5      185.32      257.84     56.02 o
  -8  18   5       31.62        4.11     29.25 o
  -7  18   5      388.38      389.24     50.05 o
  -6  18   5       16.05       94.02     39.79 o
  -5  18   5       19.03      104.76     43.97 o
  -4  18   5      496.16      476.16     62.09 o
  -3  18   5        0.05      104.63     50.97 o
  -2  18   5       27.28       92.75     46.90 o
  -1  18   5      880.08      910.46     92.77 o
   0  18   5      778.95      773.55     86.93 o
   1  18   5      148.63      163.92     52.25 o
   2  18   5        4.04       49.20     27.31 o
   3  18   5       21.46       28.81     26.85 o
   4  18   5      160.29      177.36     32.42 o
   5  18   5     1720.31     1703.04    106.35 o
   6  18   5      310.36      284.49     57.77 o
   7  18   5      107.06      233.00     67.17 o
   8  18   5        0.80       72.15     70.03 o
  -8  19   5      222.64      311.58     60.76 o
  -7  19   5       63.87      169.36     35.38 o
  -6  19   5       68.28       79.59     35.16 o
  -5  19   5       13.44       23.14     30.64 o
  -4  19   5      205.98      185.87     48.12 o
  -3  19   5     3080.43     2829.52    166.56 o
  -2  19   5       12.17      134.18     45.31 o
  -1  19   5       42.07      103.18     69.36 o
   0  19   5      192.48      219.72     52.01 o
   1  19   5      173.23      183.87     35.77 o
   2  19   5       88.79       74.01     29.39 o
   3  19   5      115.21      138.11     49.58 o
   4  19   5      397.25      430.56     54.86 o
   5  19   5     2717.20     2520.40    130.80 o
   6  19   5       42.12      142.29     40.67 o
   7  19   5      251.23      324.09     66.73 o
   8  19   5       63.41      105.26     44.01 o
  -8  20   5        3.49       91.79     46.29 o
  -7  20   5     1349.67     1147.98    119.88 o
  -6  20   5      258.38      221.34     47.75 o
  -5  20   5      225.97      253.71     50.15 o
  -4  20   5       56.59      133.17     38.67 o
  -3  20   5       36.91       99.47     39.82 o
  -2  20   5      197.89      187.52     62.26 o
  -1  20   5      372.81      406.58     68.88 o
   0  20   5        1.06       63.50     40.20 o
   1  20   5      168.35      231.63     43.70 o
   2  20   5        0.08       59.60     48.52 o
   3  20   5      568.29      650.14     81.97 o
   4  20   5       58.90       94.40     45.35 o
   5  20   5      280.58      419.29     73.57 o
   6  20   5      688.22      711.25     79.17 o
   7  20   5       65.75       94.44     52.68 o
  -7  21   5       75.42      172.63     50.62 o
  -6  21   5      103.55      124.44     41.01 o
  -5  21   5        5.70       12.59     29.61 o
  -4  21   5      437.15      373.10     59.60 o
  -3  21   5     2682.51     2226.00    135.75 o
  -2  21   5        2.65       49.28     40.59 o
  -1  21   5       50.75      145.54     47.94 o
   0  21   5      147.70      254.74     56.79 o
   1  21   5      532.44      473.52     76.70 o
   2  21   5      674.21      669.85     89.88 o
   3  21   5       77.95      285.44     78.35 o
   4  21   5      263.65      282.06     47.86 o
   5  21   5      667.74      668.64     91.95 o
   6  21   5       95.15      154.81     45.47 o
  -5  22   5      289.80      298.94     55.46 o
  -4  22   5      390.03      471.77     65.35 o
  -3  22   5      190.50      184.48     46.08 o
  -2  22   5      171.29      234.23     57.77 o
  -1  22   5        1.42      102.88     43.86 o
   0  22   5      279.19      366.43     70.31 o
   1  22   5      227.37      274.03     62.65 o
   2  22   5        5.35       31.71     37.84 o
   3  22   5       33.62       87.89     46.02 o
   4  22   5      212.32      208.72     84.80 o
   5  22   5        0.09       59.38     55.48 o
  -3  23   5      728.78      878.30     91.16 o
  -2  23   5        1.73       27.23     38.70 o
  -1  23   5       56.84      116.55     63.53 o
   0  23   5      103.77      187.71     62.87 o
   1  23   5      604.19      613.62     99.67 o
   2  23   5       44.85       50.43     48.31 o
   3  23   5        0.12       22.79     35.28 o
 -14   0   6      194.05      338.90    125.86 o
 -12   0   6       27.73       19.00     77.88 o
 -10   0   6       11.52       -0.20     56.52 o
  -8   0   6      578.71      570.28    117.24 o
  -6   0   6     5917.09     6055.42    179.40 o
  -4   0   6        0.42        6.44     19.57 o
  -2   0   6     2397.97     2416.26     75.10 o
   0   0   6     2777.90     2763.09     51.72 o
   2   0   6    26394.02    27280.58    221.46 o
   4   0   6       27.13       56.79     16.08 o
   6   0   6        0.42      350.90     43.02 o
   8   0   6      196.70      206.36     43.68 o
  10   0   6     2510.92     2344.42    143.50 o
  12   0   6        2.72      -35.73     70.80 o
 -14   1   6       22.12       14.39     55.52 o
 -13   1   6       29.24       15.06     57.20 o
 -12   1   6       76.34       35.27     49.11 o
 -11   1   6      243.79      196.06     78.65 o
 -10   1   6      258.11      298.66     74.47 o
  -9   1   6        0.05       13.96     44.65 o
  -8   1   6       50.46       29.14     34.43 o
  -7   1   6       41.03       71.21     18.17 o
  -6   1   6        0.06        7.64     16.54 o
  -5   1   6     3105.19     3300.75     86.24 o
  -4   1   6       79.41       78.86     15.42 o
  -3   1   6     1449.35     1497.63     48.55 o
  -2   1   6    10727.35    11044.99    136.61 o
  -1   1   6      369.66      362.83     15.47 o
   0   1   6     1546.79     1392.43     24.95 o
   1   1   6    19546.13    18503.02    132.99 o
   2   1   6      383.62      385.43     16.24 o
   3   1   6      868.36     1023.46     33.68 o
   4   1   6       18.42       16.87      8.95 o
   5   1   6     1465.35     1367.07     46.42 o
   6   1   6      738.72      852.13     39.65 o
   7   1   6      211.71      197.36     21.15 o
   8   1   6      147.32      144.48     26.35 o
   9   1   6     3265.88     3117.92    111.99 o
  10   1   6      489.91      379.39     55.31 o
  11   1   6        1.35       -3.39     50.69 o
  12   1   6       36.14       24.88     54.00 o
  13   1   6      898.11     1010.00    143.80 o
 -14   2   6     1668.41     1928.60    200.58 o
 -13   2   6      162.93      237.31     85.53 o
 -12   2   6      145.41      137.16    121.77 o
 -11   2   6      704.38      512.98     97.19 o
 -10   2   6       34.91       16.77     37.30 o
  -9   2   6        3.16      -42.70     42.70 o
  -8   2   6       29.67       13.92     33.90 o
  -7   2   6      187.56      207.07     28.48 o
  -6   2   6    18243.33    19027.41    224.65 o
  -5   2   6       98.40      114.08     18.39 o
  -4   2   6     2546.59     2288.17     61.79 o
  -3   2   6     2855.59     3107.60     63.76 o
  -2   2   6      607.88      623.05     26.77 o
  -1   2   6      269.77      316.33     15.07 o
   0   2   6       64.82       93.57     10.27 o
   1   2   6     6504.39     6170.28     56.09 o
   2   2   6    13849.77    14093.26    107.05 o
   3   2   6      125.23      107.91     12.25 o
   4   2   6      932.92      951.50     36.13 o
   5   2   6       15.56       12.57      9.02 o
   6   2   6      879.34      835.50     39.14 o
   7   2   6        2.62       10.99     12.24 o
   8   2   6       47.08       28.61     18.43 o
   9   2   6     1477.64     1496.93     72.13 o
  10   2   6      402.24      366.69     79.68 o
  11   2   6        1.25      -48.57     48.57 o
  12   2   6      480.19      442.43    107.24 o
  13   2   6      143.74       90.82     64.06 o
 -14   3   6       17.51        5.54     59.18 o
 -13   3   6       23.47       40.37     61.88 o
 -12   3   6       33.20       30.66     54.71 o
 -11   3   6        6.48      -15.38     43.98 o
 -10   3   6      107.09       52.65     43.24 o
  -9   3   6       24.98       -0.68     43.94 o
  -8   3   6      126.65      117.77     46.48 o
  -7   3   6     1088.12     1136.36     52.77 o
  -6   3   6       82.60      108.47     22.15 o
  -5   3   6      175.09      153.31     18.86 o
  -4   3   6      183.71      153.56     17.17 o
  -3   3   6      871.36      982.00     36.55 o
  -2   3   6     3466.55     3283.97     57.35 o
  -1   3   6     2365.23     2360.14     41.07 o
   0   3   6      376.68      397.35     22.23 o
   1   3   6      456.80      411.47     14.84 o
   2   3   6       57.96       70.05      8.45 o
   3   3   6     3958.43     3852.13     55.81 o
   4   3   6        3.68        1.40      9.26 o
   5   3   6     2019.59     1973.29     57.92 o
   6   3   6      285.37      308.67     30.05 o
   7   3   6      221.75      214.63     25.61 o
   8   3   6     7754.35     7510.65    165.84 o
   9   3   6      626.99      575.97     45.33 o
  10   3   6      544.13      617.79     99.52 o
  11   3   6     2036.06     2116.91    179.45 o
  12   3   6      212.09      171.10     68.68 o
  13   3   6      406.67      357.45     99.97 o
 -14   4   6       16.35       79.31     60.60 o
 -13   4   6      172.17      251.71     82.66 o
 -12   4   6      196.73      209.57     76.96 o
 -11   4   6     1228.40     1136.50     88.65 o
 -10   4   6       95.29       82.17     32.19 o
  -9   4   6      417.03      389.33     51.95 o
  -8   4   6      791.69      824.84     60.79 o
  -7   4   6        1.90       -7.77     12.72 o
  -6   4   6      114.02       75.54     17.71 o
  -5   4   6        3.33       -0.92     11.77 o
  -4   4   6      139.78      104.70     16.86 o
  -3   4   6     5796.59     6160.57     94.44 o
  -2   4   6     4311.67     4546.28     66.55 o
  -1   4   6    14827.47    15047.85    119.08 o
   0   4   6      222.34      241.97     18.69 o
   1   4   6      780.85      730.66     23.42 o
   2   4   6      779.02      725.15     20.91 o
   3   4   6      768.97      765.65     29.05 o
   4   4   6     7720.48     8173.58     87.19 o
   5   4   6     1961.53     1872.10     49.90 o
   6   4   6      643.04      565.73     32.50 o
   7   4   6     1863.22     1785.94     67.01 o
   8   4   6      187.65      179.11     39.08 o
   9   4   6     6493.10     6667.39    176.71 o
  10   4   6      645.07      645.17    100.53 o
  11   4   6      127.24       73.95     57.74 o
  12   4   6      217.24      172.15     67.66 o
  13   4   6       27.24      -52.45     66.43 o
 -14   5   6       35.59        7.66     51.03 o
 -13   5   6       73.53       53.44     60.09 o
 -12   5   6      191.18      160.91    120.77 o
 -11   5   6      208.22      208.78     41.54 o
 -10   5   6      189.75      334.79     48.51 o
  -9   5   6     2086.15     2337.19    115.56 o
  -8   5   6      223.77      192.41     31.28 o
  -7   5   6     1825.26     1787.54     62.06 o
  -6   5   6      287.65      305.59     27.92 o
  -5   5   6      356.52      301.84     24.04 o
  -4   5   6     1998.56     2011.37     59.26 o
  -3   5   6     1791.29     1665.55     44.65 o
  -2   5   6     6794.89     6833.58     83.10 o
  -1   5   6     1035.61      995.72     26.46 o
   0   5   6     1229.84     1301.77     28.33 o
   1   5   6      533.63      438.32     17.36 o
   2   5   6      390.50      415.68     18.36 o
   3   5   6     4874.61     4798.63     83.19 o
   4   5   6      636.25      625.06     30.53 o
   5   5   6       19.43       20.61      8.02 o
   6   5   6      616.99      533.21     48.94 o
   7   5   6      701.30      667.64     41.50 o
   8   5   6      396.51      390.46     32.39 o
   9   5   6      641.84      663.71     48.05 o
  10   5   6      239.21      180.12     88.11 o
  11   5   6        9.92       -5.96     46.58 o
  12   5   6       15.40        9.54     54.92 o
  13   5   6      183.72      221.63     87.93 o
 -14   6   6        7.38       31.29     60.52 o
 -13   6   6        9.30      -21.42     57.97 o
 -12   6   6      685.22      662.14    115.78 o
 -11   6   6     1358.71     1452.53    160.25 o
 -10   6   6      126.18      156.50     35.90 o
  -9   6   6      155.01      152.25     31.75 o
  -8   6   6      822.13      872.00     57.03 o
  -7   6   6      764.35      754.98     43.56 o
  -6   6   6      684.14      722.47     38.47 o
  -5   6   6      167.79      170.55     21.00 o
  -4   6   6      757.65      839.17     35.38 o
  -3   6   6     2206.07     2215.15     48.84 o
  -2   6   6      270.22      278.43     17.03 o
  -1   6   6     2400.74     2155.59     40.58 o
   0   6   6        2.29       37.69     12.05 o
   1   6   6       94.66      154.57     15.22 o
   2   6   6     5594.97     5396.32     75.29 o
   3   6   6     2259.13     2237.55     61.52 o
   4   6   6     1629.19     1725.28     52.13 o
   5   6   6       44.39       55.32     13.65 o
   6   6   6     2672.15     2543.02     71.21 o
   7   6   6     6110.46     6171.33    116.37 o
   8   6   6       31.29       40.50     18.75 o
   9   6   6     4820.88     4792.22    131.00 o
  10   6   6      192.00      130.02     49.43 o
  11   6   6      326.38      205.92     70.38 o
  12   6   6      137.91      124.13     86.25 o
  13   6   6       59.53       58.84     56.62 o
 -14   7   6       98.57       13.46     51.47 o
 -13   7   6      202.67      152.47     83.51 o
 -12   7   6     2029.13     2200.23    197.42 o
 -11   7   6      187.09      127.44     71.00 o
 -10   7   6      673.28      560.69     54.23 o
  -9   7   6      365.45      414.81     45.26 o
  -8   7   6     1445.40     1379.02     69.64 o
  -7   7   6     4003.97     3848.50    101.75 o
  -6   7   6     2572.86     2576.22     71.07 o
  -5   7   6        1.43       23.61     11.59 o
  -4   7   6     1226.87     1298.58     44.03 o
  -3   7   6      518.48      482.46     24.29 o
  -2   7   6     6487.37     6621.29     90.79 o
  -1   7   6      104.80      106.65     12.04 o
   0   7   6      366.75      362.00     23.06 o
   1   7   6     5052.75     5219.84     97.18 o
   2   7   6     3714.02     3677.31     66.37 o
   3   7   6     4304.72     4593.93     72.40 o
   4   7   6     1240.33     1212.31     46.01 o
   5   7   6     1565.39     1525.08     61.55 o
   6   7   6     1125.39     1042.65     66.94 o
   7   7   6      657.36      631.69     33.75 o
   8   7   6     2794.60     2601.70    102.06 o
   9   7   6      915.59      926.64     92.44 o
  10   7   6       73.55      116.45     50.53 o
  11   7   6      413.37      462.96    114.36 o
  12   7   6      496.49      467.97    100.18 o
  13   7   6      357.02      230.81     84.24 o
 -13   8   6        1.12      -43.53     60.78 o
 -12   8   6       58.99       28.26     50.91 o
 -11   8   6       57.50       16.96     39.22 o
 -10   8   6       11.21        5.86     37.52 o
  -9   8   6     1957.15     1970.70    135.80 o
  -8   8   6        8.90        9.58     34.73 o
  -7   8   6      437.25      478.02     41.94 o
  -6   8   6      681.21      653.95     45.51 o
  -5   8   6      101.55      100.88     27.37 o
  -4   8   6        0.29       14.10     12.28 o
  -3   8   6     1672.91     1568.23     49.58 o
  -2   8   6     2036.17     2113.96     52.43 o
  -1   8   6      969.93      864.06     30.74 o
   0   8   6      598.55      599.93     23.51 o
   1   8   6      464.25      478.75     37.10 o
   2   8   6      147.67      200.82     15.09 o
   3   8   6       75.98      121.87     13.14 o
   4   8   6       40.65       53.62     15.49 o
   5   8   6      585.64      278.49    128.29 o
   6   8   6      205.61      262.22     44.90 o
   7   8   6     4114.22     4069.85    143.90 o
   8   8   6      118.50      138.82     53.05 o
   9   8   6      640.37      452.80     70.35 o
  10   8   6      603.61      550.96     77.35 o
  11   8   6      143.73       83.86     43.58 o
  12   8   6      229.79      160.88     69.97 o
 -13   9   6      287.35      260.16     83.64 o
 -12   9   6      263.48      315.86    121.76 o
 -11   9   6      194.15      234.86     74.02 o
 -10   9   6      567.16      622.50     84.94 o
  -9   9   6       23.75       16.27     32.09 o
  -8   9   6     1398.08     1243.94    105.07 o
  -7   9   6      417.65      489.39     56.72 o
  -6   9   6      246.09      255.62     36.54 o
  -5   9   6       34.89       40.06     17.23 o
  -4   9   6       28.42       51.18     14.51 o
  -3   9   6      787.72      693.84     34.73 o
  -2   9   6     2424.00     2294.21     59.44 o
  -1   9   6     1173.99     1108.28     41.98 o
   0   9   6      595.56      619.44     32.16 o
   1   9   6     1247.51     1231.80     45.94 o
   2   9   6      848.65      797.13     33.00 o
   3   9   6      667.82      681.40     31.45 o
   4   9   6      390.00      351.91     26.18 o
   5   9   6     2206.66     1768.92    235.58 o
   6   9   6      552.82      514.76     60.26 o
   7   9   6        5.98        1.86     33.91 o
   8   9   6     1528.47     1534.70    111.14 o
   9   9   6      160.07      167.05     47.63 o
  10   9   6      652.25      695.22     86.73 o
  11   9   6        8.10       -5.15     41.52 o
  12   9   6       23.84       23.18     54.81 o
 -13  10   6      197.16      238.78     81.99 o
 -12  10   6      444.00      321.44     88.28 o
 -11  10   6       13.85        7.25     43.84 o
 -10  10   6     1878.56     1865.48    168.38 o
  -9  10   6     1691.50     1694.62    131.55 o
  -8  10   6       47.90       33.79     39.51 o
  -7  10   6      291.30      281.66     45.98 o
  -6  10   6        0.28        7.22     17.92 o
  -5  10   6        2.18       11.95     23.08 o
  -4  10   6      523.08      445.70     30.29 o
  -3  10   6      409.98      338.46     28.02 o
  -2  10   6     2172.67     2216.00     61.39 o
  -1  10   6     3076.57     2968.29     75.31 o
   0  10   6     2539.72     2657.96     80.11 o
   1  10   6     1279.19     1226.31     45.39 o
   2  10   6      210.09      256.02     20.72 o
   3  10   6      152.26      150.32     17.31 o
   4  10   6      946.44     1031.76     45.58 o
   5  10   6      389.63      325.13     29.47 o
   6  10   6       40.93       63.87     12.17 o
   7  10   6     1020.65     1078.58     90.42 o
   8  10   6     8406.83     8110.31    252.83 o
   9  10   6       31.68       89.37     44.47 o
  10  10   6     1260.52     1326.17    117.10 o
  11  10   6      415.50      480.00     80.59 o
  12  10   6       15.37       50.74    112.17 o
 -13  11   6      323.89      330.96     90.92 o
 -12  11   6      521.09      350.13     89.99 o
 -11  11   6       34.97       -5.79     39.24 o
 -10  11   6      398.35      366.57     74.48 o
  -9  11   6     1414.77     1402.90    120.81 o
  -8  11   6      630.78      638.88     67.28 o
  -7  11   6      197.01      176.62     40.60 o
  -6  11   6       91.70      110.21     27.76 o
  -5  11   6     1208.21     1166.83     54.20 o
  -4  11   6      408.32      428.25     36.14 o
  -3  11   6      738.59      768.31     38.31 o
  -2  11   6     3744.69     3625.54     81.18 o
  -1  11   6      400.90      324.82     30.37 o
   0  11   6      447.19      471.12     36.57 o
   1  11   6      105.45      133.61     18.38 o
   2  11   6     1970.71     1971.87     66.54 o
   3  11   6       37.69       41.44     12.90 o
   4  11   6      359.46      332.41     27.07 o
   5  11   6     2356.27     2503.61    115.27 o
   6  11   6      827.75      770.91     36.78 o
   7  11   6        3.18       68.60     35.08 o
   8  11   6      787.82      677.80     79.79 o
   9  11   6     3845.17     3750.79    184.52 o
  10  11   6       63.58      124.54     58.31 o
  11  11   6      550.80      579.20     87.13 o
  12  11   6        8.51      -18.63     75.58 o
 -12  12   6      327.34      401.53     99.76 o
 -11  12   6      391.89      278.62     69.19 o
 -10  12   6      461.35      421.66     75.09 o
  -9  12   6      368.89      256.20     59.01 o
  -8  12   6      259.90      225.17     47.38 o
  -7  12   6      670.10      729.68     70.17 o
  -6  12   6       23.17       26.42     26.56 o
  -5  12   6      145.73      161.48     25.80 o
  -4  12   6       15.49       33.74     12.18 o
  -3  12   6      351.81      379.78     28.86 o
  -2  12   6      255.08      328.78     30.38 o
  -1  12   6     4755.50     4801.84     86.81 o
   0  12   6      768.93      764.46     45.20 o
   1  12   6      873.22      873.52     35.16 o
   2  12   6      625.09      628.29     34.96 o
   3  12   6      464.42      444.13     24.43 o
   4  12   6      118.09      112.95     17.98 o
   5  12   6      830.23      799.81     50.92 o
   6  12   6      660.05      646.19     58.71 o
   7  12   6      352.01      302.39     46.55 o
   8  12   6     1716.00     1723.86    121.73 o
   9  12   6      421.93      436.54     68.02 o
  10  12   6       74.53       75.02     56.28 o
  11  12   6      499.13      540.65     83.26 o
 -12  13   6      216.56       83.26    146.92 o
 -11  13   6        2.98       -4.79     42.95 o
 -10  13   6      174.07       98.70     50.67 o
  -9  13   6      452.22      583.99     85.35 o
  -8  13   6       70.07       -1.59     30.02 o
  -7  13   6        0.89       -6.72     27.59 o
  -6  13   6     1492.61     1337.49     67.11 o
  -5  13   6      177.71      159.44     26.86 o
  -4  13   6      325.38      342.87     32.18 o
  -3  13   6      709.12      682.82     38.60 o
  -2  13   6      361.59      308.79     34.52 o
  -1  13   6     2535.53     2482.95     86.99 o
   0  13   6       54.64       49.59     23.72 o
   1  13   6     1329.15     1228.56     45.80 o
   2  13   6      102.30      113.41     14.39 o
   3  13   6      869.30      832.42     36.74 o
   4  13   6       51.51       72.89     19.63 o
   5  13   6      424.91      427.28     37.14 o
   6  13   6     2323.48     2283.94     78.81 o
   7  13   6      215.06      203.73     40.49 o
   8  13   6        4.69      -25.43     51.75 o
   9  13   6      878.29      996.71    100.11 o
  10  13   6      287.49      323.97     64.73 o
  11  13   6       51.62       32.42     73.35 o
 -11  14   6       31.08       25.47     45.42 o
 -10  14   6      242.51      277.82     69.55 o
  -9  14   6       51.83       41.02     38.49 o
  -8  14   6       85.77       82.40     38.00 o
  -7  14   6      134.77      114.57     33.26 o
  -6  14   6        0.02        5.69     17.93 o
  -5  14   6      985.50      922.83     48.92 o
  -4  14   6     1723.52     1637.21     67.96 o
  -3  14   6      432.69      467.48     40.51 o
  -2  14   6     1136.49     1117.96    107.16 o
  -1  14   6      212.98      284.29     51.74 o
   0  14   6     1908.93     1880.47     76.69 o
   1  14   6     1993.20     1890.48     56.26 o
   2  14   6       46.93       43.64     12.07 o
   3  14   6     1320.30     1321.18     44.68 o
   4  14   6      902.22      893.16     46.00 o
   5  14   6       32.25       52.77     22.52 o
   6  14   6      402.55      370.33     28.81 o
   7  14   6      481.71      500.28     52.96 o
   8  14   6      220.17      314.19     58.57 o
   9  14   6       35.96       86.15     39.87 o
  10  14   6      203.00      237.64     77.91 o
 -11  15   6       21.49       -2.68     40.82 o
 -10  15   6        5.09       58.93     43.86 o
  -9  15   6      618.68      609.54     89.43 o
  -8  15   6      199.95      170.94     43.57 o
  -7  15   6       31.54       52.43     29.11 o
  -6  15   6     1856.93     1668.05    104.33 o
  -5  15   6      897.95      833.34     51.09 o
  -4  15   6      742.90      671.97     45.92 o
  -3  15   6       71.33      138.88     41.65 o
  -2  15   6       39.42      100.57     42.27 o
  -1  15   6     5208.28     4993.14    147.83 o
   0  15   6      161.22      197.61     51.93 o
   1  15   6      324.19      329.99     25.31 o
   2  15   6      887.88      897.05     38.39 o
   3  15   6      172.84      193.89     22.53 o
   4  15   6      167.79      140.61     39.81 o
   5  15   6       16.34       70.07     29.28 o
   6  15   6      172.74      212.27     49.76 o
   7  15   6     1910.34     1918.16    100.31 o
   8  15   6        4.37      102.02     51.07 o
   9  15   6      673.28      840.94    129.52 o
  10  15   6        1.92      -53.01     53.01 o
 -10  16   6      377.22      491.66     84.13 o
  -9  16   6       54.16       69.41     50.38 o
  -8  16   6      354.86      406.40     63.37 o
  -7  16   6        0.26       38.26     26.56 o
  -6  16   6     1325.68     1265.28     83.27 o
  -5  16   6     1199.81     1149.41     77.85 o
  -4  16   6       43.43       50.33     20.52 o
  -3  16   6       76.73      128.62     36.35 o
  -2  16   6      921.29      868.64     87.49 o
  -1  16   6        0.01       91.30     83.41 o
   0  16   6     1334.78     1310.17     69.92 o
   1  16   6      291.17      308.99     29.78 o
   2  16   6        1.80       -1.39     10.87 o
   3  16   6      614.33      544.48     31.99 o
   4  16   6      509.95      510.14     45.73 o
   5  16   6      188.27      224.65     36.11 o
   6  16   6      190.63      252.56     42.22 o
   7  16   6      309.43      226.44     64.15 o
   8  16   6      227.49      301.09     65.92 o
   9  16   6       17.55      238.31     65.30 o
 -10  17   6       61.84       89.93     51.61 o
  -9  17   6      749.90      867.03    109.48 o
  -8  17   6      190.59      185.26     48.33 o
  -7  17   6       47.26       36.70     25.19 o
  -6  17   6        3.38       91.50     38.48 o
  -5  17   6      106.65      132.02     42.06 o
  -4  17   6        9.70       82.93     34.12 o
  -3  17   6      100.06      178.06     39.24 o
  -2  17   6        2.57      -27.94     27.94 o
  -1  17   6       29.18       50.95     25.91 o
   0  17   6       23.89       66.50     34.99 o
   1  17   6      698.91      671.91     67.51 o
   2  17   6       88.30       98.67     30.56 o
   3  17   6      289.24      297.34     36.62 o
   4  17   6      737.08      740.26     55.58 o
   5  17   6      169.46      169.48     42.85 o
   6  17   6        0.76       80.90     34.81 o
   7  17   6      280.64      355.56     65.38 o
   8  17   6      396.82      344.30     66.46 o
   9  17   6       21.34      166.69     56.00 o
  -9  18   6      109.00       87.89     44.69 o
  -8  18   6       18.05       31.06     28.69 o
  -7  18   6       87.21       81.79     29.27 o
  -6  18   6      440.23      499.85     57.14 o
  -5  18   6     3676.17     3368.95    158.05 o
  -4  18   6      121.43      253.50     47.17 o
  -3  18   6       98.76      182.98     40.80 o
  -2  18   6     2196.53     2140.99    141.85 o
  -1  18   6      285.28      218.05     53.73 o
   0  18   6      201.53      307.90     59.30 o
   1  18   6        0.43       19.42     50.09 o
   2  18   6      212.29      209.24     34.71 o
   3  18   6      538.94      637.08     83.54 o
   4  18   6      322.61      309.67     53.59 o
   5  18   6       57.86       83.43     29.48 o
   6  18   6      722.34      682.81     77.07 o
   7  18   6        4.00      119.63     51.37 o
   8  18   6      493.99      727.00    116.33 o
  -8  19   6       55.84       37.52     35.05 o
  -7  19   6       13.77       28.71     25.16 o
  -6  19   6       78.15      122.47     55.93 o
  -5  19   6      159.45      153.65     41.00 o
  -4  19   6      657.40      752.80     79.14 o
  -3  19   6      350.09      371.71     56.51 o
  -2  19   6      228.91      277.31     61.72 o
  -1  19   6       67.59      147.19     51.93 o
   0  19   6       69.22       78.43     40.72 o
   1  19   6      107.34      146.10     31.86 o
   2  19   6      179.32      167.07     41.83 o
   3  19   6        5.40       64.58     37.40 o
   4  19   6     3690.90     3767.07    157.48 o
   5  19   6       49.37       57.34     44.70 o
   6  19   6      725.86      698.30     77.36 o
   7  19   6     1047.41     1073.43     98.09 o
  -7  20   6       51.54      111.30     36.56 o
  -6  20   6      153.53      168.25     43.58 o
  -5  20   6        0.42       54.45     32.25 o
  -4  20   6       13.49       14.77     28.65 o
  -3  20   6       71.91       97.42     36.35 o
  -2  20   6     1917.52     1924.79    143.38 o
  -1  20   6      202.31      253.80     59.00 o
   0  20   6      149.49      229.93     77.35 o
   1  20   6        1.49       34.74     39.04 o
   2  20   6       28.27       77.31     35.85 o
   3  20   6       75.33      114.37     40.71 o
   4  20   6        6.59      118.72     35.62 o
   5  20   6      183.83      318.66     84.40 o
   6  20   6     1710.18     1519.30    114.97 o
   7  20   6       24.60       79.23     42.07 o
  -6  21   6     2136.78     2157.49    138.65 o
  -5  21   6      160.65      205.67     48.76 o
  -4  21   6      868.18      907.97     89.12 o
  -3  21   6      666.61      667.18     77.47 o
  -2  21   6      201.88      124.95     58.21 o
  -1  21   6      309.45      184.86     72.35 o
   0  21   6      317.68      389.56     70.78 o
   1  21   6        1.23      -15.91     38.06 o
   2  21   6       35.56       96.05     45.14 o
   3  21   6        3.50       81.13     36.13 o
   4  21   6      418.76      474.63     76.98 o
   5  21   6       58.44       47.59     43.42 o
  -5  22   6       25.03       98.78     38.30 o
  -4  22   6        0.11       27.27     55.06 o
  -3  22   6       18.30       38.82     32.86 o
  -2  22   6       43.84       72.35     44.80 o
  -1  22   6      138.14      177.45     69.29 o
   0  22   6        8.28       86.49     44.40 o
   1  22   6      355.84      483.00     79.37 o
   2  22   6        0.01      126.14     50.31 o
   3  22   6      464.41      600.87     87.76 o
   4  22   6       18.64       79.60     72.13 o
  -3  23   6       18.03       92.71     38.25 o
  -2  23   6       35.59      119.17     47.31 o
  -1  23   6       39.09       31.70     74.05 o
   0  23   6       14.13       54.55     57.85 o
   1  23   6      158.10      142.50     52.78 o
   2  23   6       38.78       96.99     61.18 o
 -13   0   7      189.47      226.02    105.74 o
 -11   0   7     6435.60     6421.53    439.13 o
  -9   0   7     3628.87     3724.82    300.63 o
  -7   0   7       75.97      119.82     29.25 o
  -5   0   7       50.26       49.21     27.46 o
  -3   0   7       32.67       57.96     16.47 o
  -1   0   7      904.19     1085.64     41.44 o
   1   0   7     3733.25     3500.08     55.38 o
   3   0   7      108.02      102.14     18.54 o
   5   0   7     5583.66     5534.19    133.68 o
   7   0   7      323.38      509.42     65.71 o
   9   0   7     8689.63     8772.64    465.95 o
  11   0   7       50.47       70.03     69.26 o
  13   0   7       73.36      136.70    101.98 o
 -14   1   7       36.23       66.79     60.35 o
 -13   1   7       81.05       43.33     51.98 o
 -12   1   7      112.52      101.06     68.76 o
 -11   1   7      646.92      624.68    106.40 o
 -10   1   7       90.81       81.10     48.59 o
  -9   1   7       91.11      108.86     49.57 o
  -8   1   7      715.64      695.47    124.31 o
  -7   1   7        0.11       15.34     18.39 o
  -6   1   7      234.71      248.03     31.87 o
  -5   1   7      440.48      388.53     35.44 o
  -4   1   7     2492.24     2503.81     77.04 o
  -3   1   7        9.43       20.25     12.99 o
  -2   1   7    18855.35    19352.31    164.05 o
  -1   1   7      126.24      149.73     11.20 o
   0   1   7    30266.99    29872.10    166.47 o
   1   1   7       43.46       59.10      9.01 o
   2   1   7      377.33      400.04     17.02 o
   3   1   7        5.11       14.05      8.08 o
   4   1   7       81.04       96.91     14.84 o
   5   1   7     5566.88     5652.73     95.50 o
   6   1   7       11.74       19.64     12.33 o
   7   1   7      246.92      246.88     26.81 o
   8   1   7     1029.95     1013.75     59.60 o
   9   1   7        0.06        9.58     16.96 o
  10   1   7      205.11      236.67     70.68 o
  11   1   7       39.11       87.67     52.11 o
  12   1   7        0.84       56.77    108.11 o
  13   1   7      204.31       57.93     60.50 o
 -14   2   7       42.63      105.68     66.71 o
 -13   2   7      205.31      159.55     70.42 o
 -12   2   7        0.90       15.10     45.87 o
 -11   2   7       43.93       -0.21     44.51 o
 -10   2   7      128.52      143.54     56.61 o
  -9   2   7      258.03      224.72     62.97 o
  -8   2   7        9.51       -0.40     33.18 o
  -7   2   7       63.66       55.11     18.28 o
  -6   2   7     3295.17     3607.02    100.28 o
  -5   2   7        6.31        4.50     11.42 o
  -4   2   7     2576.57     2513.09     65.69 o
  -3   2   7      202.27      148.68     18.52 o
  -2   2   7     1017.61     1067.17     34.23 o
  -1   2   7       39.32       32.85      7.99 o
   0   2   7     4159.94     4179.20     52.42 o
   1   2   7     2954.83     2628.31     44.34 o
   2   2   7     8551.38     8654.43     83.01 o
   3   2   7      525.86      575.45     25.92 o
   4   2   7     3255.54     3594.42     69.19 o
   5   2   7        0.33        5.76      9.73 o
   6   2   7       31.96       26.24     10.67 o
   7   2   7       53.19       50.12     16.50 o
   8   2   7       34.67       32.92     18.92 o
   9   2   7     8120.40     7743.66    180.08 o
  10   2   7       70.33       19.73     43.56 o
  11   2   7       31.95       33.73     51.38 o
  12   2   7        0.01       -9.93     41.89 o
  13   2   7       32.59       54.27     57.09 o
 -14   3   7      197.29      192.80     74.07 o
 -13   3   7      214.94      144.94     71.82 o
 -12   3   7     1320.17     1435.06    159.18 o
 -11   3   7        0.05       -1.95     54.67 o
 -10   3   7      126.94       83.26     55.70 o
  -9   3   7      100.54       37.45     40.98 o
  -8   3   7     1198.22     1125.74    115.32 o
  -7   3   7      945.38      980.82     57.07 o
  -6   3   7      121.43       91.96     21.24 o
  -5   3   7      874.85      901.52     38.41 o
  -4   3   7        0.65        2.75     11.71 o
  -3   3   7      244.13      316.44     26.67 o
  -2   3   7     3411.00     3621.26     62.32 o
  -1   3   7       68.25       69.54     11.35 o
   0   3   7      225.20      198.21     15.53 o
   1   3   7     1239.30     1180.84     27.40 o
   2   3   7     6278.61     6582.05     64.88 o
   3   3   7        7.15        4.03      7.96 o
   4   3   7       25.71       31.24      9.49 o
   5   3   7        1.84       21.47     12.37 o
   6   3   7      182.98      143.17     20.46 o
   7   3   7      251.15      264.76     31.77 o
   8   3   7     6028.87     6209.96    176.95 o
   9   3   7     1016.13      994.37     94.74 o
  10   3   7      179.82      147.69     59.76 o
  11   3   7      267.40      188.73     70.44 o
  12   3   7      208.97      258.11     79.78 o
  13   3   7      784.98      775.38    130.05 o
 -14   4   7        1.07      -30.44     59.35 o
 -13   4   7      401.05      406.80    102.44 o
 -12   4   7        7.82      -17.35     49.57 o
 -11   4   7      622.23      751.85     77.16 o
 -10   4   7      276.40      320.65     52.41 o
  -9   4   7     2292.59     2287.83    121.56 o
  -8   4   7       69.52       46.76     22.43 o
  -7   4   7      149.81      112.34     20.01 o
  -6   4   7        8.38       22.22     14.17 o
  -5   4   7      239.87      240.17     21.67 o
  -4   4   7      683.04      574.58     33.28 o
  -3   4   7       54.09       88.92     15.76 o
  -2   4   7     2241.34     2409.05     55.32 o
  -1   4   7     3288.95     3372.27     48.71 o
   0   4   7        4.53       21.75     11.12 o
   1   4   7     2240.36     2090.69     44.62 o
   2   4   7    20044.94    21599.77    112.00 o
   3   4   7       29.35       22.63      6.86 o
   4   4   7     5428.74     5664.21     73.48 o
   5   4   7     1250.93     1290.57     48.40 o
   6   4   7       18.66       45.79     11.06 o
   7   4   7        2.95       27.09     19.54 o
   8   4   7      420.38      455.94     44.74 o
   9   4   7     1068.38     1092.53     71.38 o
  10   4   7       17.82       22.40     38.28 o
  11   4   7       34.37       58.11     50.20 o
  12   4   7     1079.86     1219.55    263.28 o
  13   4   7        3.20      -10.17    136.49 o
 -14   5   7       18.54      101.43     71.26 o
 -13   5   7      149.25       85.75     63.27 o
 -12   5   7      919.43      954.31    136.01 o
 -11   5   7      277.80      310.59     51.34 o
 -10   5   7      438.98      441.31     58.22 o
  -9   5   7      968.01      952.93    109.49 o
  -8   5   7       48.87       30.80     21.69 o
  -7   5   7       32.70       51.81     17.87 o
  -6   5   7       80.74       66.64     15.15 o
  -5   5   7        0.07       10.32     12.44 o
  -4   5   7     1056.03     1124.30     46.16 o
  -3   5   7      547.18      621.01     30.46 o
  -2   5   7        5.93        3.93      9.47 o
  -1   5   7     2184.13     2189.11     37.79 o
   0   5   7     3585.06     3407.62     68.89 o
   1   5   7       59.46       95.11     11.00 o
   2   5   7        2.40       13.21      6.59 o
   3   5   7      730.11      908.79     32.18 o
   4   5   7      355.05      373.05     24.98 o
   5   5   7       81.37       47.94     12.90 o
   6   5   7     2682.67     2611.75    103.16 o
   7   5   7      892.36      945.13     61.68 o
   8   5   7     6159.92     6242.83    149.10 o
   9   5   7      760.20      682.01     47.02 o
  10   5   7       47.43       76.86     43.29 o
  11   5   7        1.50        7.84     47.30 o
  12   5   7      144.61       72.29     49.81 o
  13   5   7      756.85      753.12    128.31 o
 -14   6   7        4.81        9.32     72.68 o
 -13   6   7       60.09      111.49     65.58 o
 -12   6   7      723.73      710.59    121.03 o
 -11   6   7       19.76       49.55     27.22 o
 -10   6   7       78.47       45.88     31.02 o
  -9   6   7      305.24      275.46     42.22 o
  -8   6   7     1793.08     1827.24     82.95 o
  -7   6   7      966.44      999.27     54.99 o
  -6   6   7     2709.02     2668.74     73.69 o
  -5   6   7      781.75      796.55     40.93 o
  -4   6   7     1103.65     1150.75     40.71 o
  -3   6   7     3910.42     3999.88     69.22 o
  -2   6   7     3810.91     3983.16     67.13 o
  -1   6   7      675.12      800.84     36.23 o
   0   6   7     1354.77     1350.41     30.84 o
   1   6   7     1257.35     1171.52     31.17 o
   2   6   7      583.35      582.61     24.17 o
   3   6   7      377.17      348.76     21.32 o
   4   6   7     7141.66     7429.80    111.21 o
   5   6   7      167.63      215.13     23.93 o
   6   6   7      793.18      786.25     52.92 o
   7   6   7      993.01      979.26     45.56 o
   8   6   7        3.55        6.04     15.86 o
   9   6   7      270.75      258.80     55.77 o
  10   6   7       16.84       50.00     37.50 o
  11   6   7      152.65       94.12     46.35 o
  12   6   7       36.22       49.91     59.95 o
  13   6   7       87.56       58.86     89.88 o
 -13   7   7     1006.25      849.13    134.62 o
 -12   7   7      218.51      150.39     67.52 o
 -11   7   7      131.09      178.03     73.21 o
 -10   7   7       39.55       56.10     29.39 o
  -9   7   7     1104.69     1157.94     76.70 o
  -8   7   7      180.75      119.74     27.37 o
  -7   7   7       23.61       44.05     18.82 o
  -6   7   7      128.88      108.72     20.40 o
  -5   7   7      353.60      361.32     29.18 o
  -4   7   7      947.31      954.10     35.31 o
  -3   7   7       75.62      110.39     18.00 o
  -2   7   7     3401.26     3864.24     67.93 o
  -1   7   7      279.04      350.27     19.64 o
   0   7   7       85.10      141.16     21.30 o
   1   7   7       27.50       27.42     11.95 o
   2   7   7       47.37       76.55     15.94 o
   3   7   7      493.03      541.14     30.12 o
   4   7   7        0.66       13.96     13.09 o
   5   7   7     2403.29     2236.97     69.88 o
   6   7   7        2.82       31.56     20.93 o
   7   7   7      123.16      154.65     28.82 o
   8   7   7     1839.58     1742.36     62.05 o
   9   7   7     1021.38      953.62     94.55 o
  10   7   7       23.80       50.18     39.96 o
  11   7   7      690.14      667.26     90.69 o
  12   7   7       37.73       96.59     66.11 o
 -13   8   7      135.01       94.62     55.01 o
 -12   8   7      310.26      363.89     90.59 o
 -11   8   7       33.30       59.06     59.23 o
 -10   8   7       53.70       46.87     44.36 o
  -9   8   7      311.73      336.68     44.01 o
  -8   8   7       93.08       76.19     22.83 o
  -7   8   7      140.87      145.22     26.33 o
  -6   8   7       22.88       29.49     17.39 o
  -5   8   7     2888.48     2907.66     85.39 o
  -4   8   7     2139.15     1956.97     51.03 o
  -3   8   7     7822.75     7792.86    111.43 o
  -2   8   7     1007.43      953.75     34.43 o
  -1   8   7        1.61       10.87      7.22 o
   0   8   7       32.84       41.60     15.52 o
   1   8   7     4664.23     4874.40     80.07 o
   2   8   7     2546.15     2543.91     67.94 o
   3   8   7     5486.48     5386.89     76.88 o
   4   8   7     9687.98     9867.90    142.97 o
   5   8   7     1365.44     1355.68     74.69 o
   6   8   7      207.86      256.38     37.12 o
   7   8   7      597.72      598.98     57.93 o
   8   8   7       78.06       82.38     36.87 o
   9   8   7        7.65       30.64     36.17 o
  10   8   7        2.22        4.92     35.92 o
  11   8   7       29.24       -3.46     43.21 o
  12   8   7       36.68       26.04     60.85 o
 -13   9   7       40.83       27.61     95.44 o
 -12   9   7      701.84      641.85    119.58 o
 -11   9   7     1114.59     1282.03    183.19 o
 -10   9   7     1355.08     1472.47    125.83 o
  -9   9   7      908.15      899.34     97.53 o
  -8   9   7       29.36       39.15     30.46 o
  -7   9   7     1096.31     1031.94     67.16 o
  -6   9   7     1441.16     1394.59     71.90 o
  -5   9   7     1158.35     1178.47     66.00 o
  -4   9   7     1224.79     1287.66     49.94 o
  -3   9   7       38.78       57.23     13.97 o
  -2   9   7      282.92      276.68     22.90 o
  -1   9   7      637.44      626.58     28.56 o
   0   9   7       55.28       80.42     14.34 o
   1   9   7     5489.04     5549.46    113.76 o
   2   9   7      720.92      677.83     30.86 o
   3   9   7        1.08       23.96     13.87 o
   4   9   7      558.68      551.70     35.45 o
   5   9   7      437.98      343.51     33.12 o
   6   9   7     4861.86     4978.83    108.41 o
   7   9   7      667.35      640.56     71.37 o
   8   9   7     2856.68     2731.25    147.72 o
   9   9   7       84.72       98.21     45.43 o
  10   9   7      128.21       70.91     53.64 o
  11   9   7        0.75       28.65     42.26 o
  12   9   7      535.69      463.66     98.67 o
 -13  10   7      178.75       79.71    137.79 o
 -12  10   7     1446.50     1590.07    259.44 o
 -11  10   7        0.53       -9.82     42.33 o
 -10  10   7      127.16       80.65     42.12 o
  -9  10   7        1.25        2.07     37.29 o
  -8  10   7       38.34       38.25     36.99 o
  -7  10   7     3584.33     3450.43    142.26 o
  -6  10   7       56.62       86.57     33.82 o
  -5  10   7      266.91      254.20     28.78 o
  -4  10   7       11.53        8.71     11.53 o
  -3  10   7      547.14      465.62     39.97 o
  -2  10   7      957.05      846.58     38.33 o
  -1  10   7      688.44      617.45     30.52 o
   0  10   7      122.63      151.96     21.85 o
   1  10   7        9.93       45.40     18.61 o
   2  10   7       43.97       73.56     21.51 o
   3  10   7     1373.41     1378.43     41.46 o
   4  10   7       89.57       87.81     13.71 o
   5  10   7      240.41      249.56     26.97 o
   6  10   7     1388.19     1340.04     57.16 o
   7  10   7        2.36       43.49     48.30 o
   8  10   7     1198.66     1266.22    108.00 o
   9  10   7        2.02       -0.40     34.27 o
  10  10   7      143.43      140.29     48.90 o
  11  10   7      308.45      274.76     66.10 o
  12  10   7      122.14       70.97     60.48 o
 -12  11   7       19.35       10.92     54.46 o
 -11  11   7        9.82       61.26     42.84 o
 -10  11   7      190.15      160.08     54.71 o
  -9  11   7     1676.76     1422.33    122.18 o
  -8  11   7      881.83      791.01     76.48 o
  -7  11   7      207.94      178.25     43.30 o
  -6  11   7      326.48      310.24     39.76 o
  -5  11   7       54.18       92.90     21.52 o
  -4  11   7       64.06       78.73     20.41 o
  -3  11   7     1446.02     1445.94     52.30 o
  -2  11   7     1089.51     1143.85     46.21 o
  -1  11   7      504.51      575.65     31.69 o
   0  11   7      151.81      178.14     24.02 o
   1  11   7     2186.60     2212.27     80.90 o
   2  11   7      915.41      826.19     41.88 o
   3  11   7       15.63       22.03     11.96 o
   4  11   7      363.80      357.31     25.57 o
   5  11   7     3212.53     3190.56     93.47 o
   6  11   7        1.29       16.67     16.03 o
   7  11   7     2571.53     2477.60    146.91 o
   8  11   7     1035.93     1122.69     99.47 o
   9  11   7      997.65      963.69     97.18 o
  10  11   7      266.81      282.83    104.59 o
  11  11   7        3.28       -5.49     45.98 o
 -12  12   7      540.45      543.87    114.95 o
 -11  12   7      256.87      243.50     68.86 o
 -10  12   7       67.11       65.53     41.66 o
  -9  12   7      447.73      448.00     74.76 o
  -8  12   7      168.69       94.99     39.26 o
  -7  12   7      104.92       85.24     35.93 o
  -6  12   7      669.33      651.41     63.33 o
  -5  12   7      800.09      776.55     51.61 o
  -4  12   7     1446.38     1400.22     60.11 o
  -3  12   7       67.12       92.53     26.98 o
  -2  12   7      938.62      963.16     50.12 o
  -1  12   7      381.36      445.23     28.14 o
   0  12   7      151.47      187.94     37.66 o
   1  12   7       21.01        8.39      6.93 o
   2  12   7       72.10       68.33     26.51 o
   3  12   7     4051.30     3866.39     77.12 o
   4  12   7      686.13      651.49     31.12 o
   5  12   7      528.16      516.00     38.86 o
   6  12   7      597.49      639.96     41.34 o
   7  12   7     1138.31     1150.65     94.27 o
   8  12   7       84.14      132.43     60.34 o
   9  12   7       13.24       61.15     43.38 o
  10  12   7       24.63       52.21     34.74 o
  11  12   7      890.73      962.89    142.30 o
 -12  13   7       20.23       68.63     50.94 o
 -11  13   7       63.92       11.02     50.40 o
 -10  13   7       11.07       58.57     40.79 o
  -9  13   7      284.11      192.31     68.76 o
  -8  13   7       55.32        5.85     33.12 o
  -7  13   7        3.05       -2.08     35.63 o
  -6  13   7      362.64      431.11     44.75 o
  -5  13   7       11.53       24.70     24.40 o
  -4  13   7      106.38      112.89     18.58 o
  -3  13   7        6.46       59.53     18.86 o
  -2  13   7      549.36      566.11     44.53 o
  -1  13   7      181.89      187.71     38.63 o
   0  13   7      578.11      645.99     42.37 o
   1  13   7       96.04       90.57     21.61 o
   2  13   7     1759.03     1669.02     53.28 o
   3  13   7       11.08       47.11     25.03 o
   4  13   7     1298.51     1308.58     54.53 o
   5  13   7      317.70      366.86     27.71 o
   6  13   7     2209.72     2215.84     64.09 o
   7  13   7       24.63       31.05     29.88 o
   8  13   7      863.26      800.51     86.24 o
   9  13   7       32.31       -5.34     41.29 o
  10  13   7      122.05      199.27     75.81 o
  11  13   7        2.24      -16.63     35.91 o
 -11  14   7      152.45      121.28     59.57 o
 -10  14   7      843.35      816.68    105.32 o
  -9  14   7        0.19      -21.04     43.02 o
  -8  14   7       65.43       44.42     34.67 o
  -7  14   7       14.11       31.36     27.13 o
  -6  14   7     1647.52     1565.86     82.71 o
  -5  14   7     5672.23     5226.43    114.76 o
  -4  14   7       67.41       98.73     22.10 o
  -3  14   7      191.35      227.04     34.48 o
  -2  14   7       18.46       82.05     64.75 o
  -1  14   7     1964.92     1965.94     87.38 o
   0  14   7      116.60      210.42     35.63 o
   1  14   7     6688.90     6683.30    132.51 o
   2  14   7      253.03      255.05     20.58 o
   3  14   7      452.95      437.89     23.01 o
   4  14   7      126.44      165.92     20.82 o
   5  14   7        4.50       38.90     25.80 o
   6  14   7       50.69       62.85     18.73 o
   7  14   7      829.65      869.99     68.34 o
   8  14   7       84.18      121.98     40.75 o
   9  14   7       54.98      179.99     90.48 o
  10  14   7      295.02      376.63     93.75 o
 -11  15   7       97.60       62.20     57.67 o
 -10  15   7        0.00       26.49     42.83 o
  -9  15   7      271.12      368.68     74.13 o
  -8  15   7       16.16       28.41     31.82 o
  -7  15   7      389.76      357.45     49.12 o
  -6  15   7     4681.66     4440.30    150.71 o
  -5  15   7       43.46       44.48     17.92 o
  -4  15   7     1627.43     1463.16     73.46 o
  -3  15   7      715.03      703.14     63.64 o
  -2  15   7       51.88       58.05     23.25 o
  -1  15   7     7019.44     6634.07    165.28 o
   0  15   7     1103.77     1099.18     60.20 o
   1  15   7     2659.04     2653.59     89.00 o
   2  15   7      656.74      633.19     29.27 o
   3  15   7       48.19       50.24     13.98 o
   4  15   7      387.99      445.77     37.63 o
   5  15   7      737.94      719.15     50.87 o
   6  15   7       81.96       72.41     31.71 o
   7  15   7      153.30      204.62     46.90 o
   8  15   7      784.86      751.63     99.08 o
   9  15   7        0.30       51.63     39.35 o
  10  15   7       33.61       45.86     61.05 o
 -10  16   7      659.13      694.41    130.01 o
  -9  16   7      189.31      198.65     50.14 o
  -8  16   7     1489.36     1372.74    107.35 o
  -7  16   7      370.73      352.47     49.28 o
  -6  16   7      206.12      233.33     40.62 o
  -5  16   7      356.03      406.66     48.80 o
  -4  16   7      169.06      165.72     41.17 o
  -3  16   7       31.36       58.56     27.94 o
  -2  16   7      137.88      177.03     47.35 o
  -1  16   7       19.83       16.60     21.59 o
   0  16   7      326.89      352.95     62.70 o
   1  16   7      152.80      179.91     26.09 o
   2  16   7      726.58      689.71     30.56 o
   3  16   7     4394.56     4158.82     95.54 o
   4  16   7      208.57      255.61     36.99 o
   5  16   7      194.47      196.10     36.77 o
   6  16   7        4.01       46.84     37.04 o
   7  16   7      203.93      284.62     71.47 o
   8  16   7     1295.85     1446.32    136.48 o
   9  16   7       49.82      219.59     61.86 o
 -10  17   7       91.36       60.44     61.23 o
  -9  17   7      337.94      317.58     60.18 o
  -8  17   7      921.73      759.01     83.15 o
  -7  17   7      271.09      311.82     43.94 o
  -6  17   7     3236.79     3200.69    140.57 o
  -5  17   7        7.63       67.03     27.66 o
  -4  17   7       15.80      133.89     54.54 o
  -3  17   7       33.29       97.18     34.68 o
  -2  17   7      137.96      161.00     50.89 o
  -1  17   7     1254.71     1120.78    122.46 o
   0  17   7      611.72      658.79     78.53 o
   1  17   7      187.55      148.82     43.57 o
   2  17   7     1340.69     1321.85     59.82 o
   3  17   7       12.98       55.04     46.41 o
   4  17   7      323.35      346.49     46.74 o
   5  17   7        0.02       68.53     42.97 o
   6  17   7       17.98       58.44     52.48 o
   7  17   7        1.28       90.64     85.85 o
   8  17   7      674.13      868.24    313.29 o
   9  17   7      667.24      769.84    110.66 o
  -9  18   7      106.17      104.07     39.49 o
  -8  18   7       36.92       55.43     33.67 o
  -7  18   7        1.07        2.23     27.30 o
  -6  18   7        7.24       15.76     24.89 o
  -5  18   7      942.90      940.55    107.57 o
  -4  18   7        0.52       87.38     34.39 o
  -3  18   7       96.85      130.80     36.94 o
  -2  18   7      292.29      384.30     64.08 o
  -1  18   7      119.68      222.46     69.00 o
   0  18   7      111.27      188.77     45.94 o
   1  18   7      612.59      600.01     66.16 o
   2  18   7      589.99      590.80     52.02 o
   3  18   7       39.52       62.26     32.80 o
   4  18   7        7.94       67.16     28.92 o
   5  18   7      295.13      278.42     60.45 o
   6  18   7       26.92       94.25     34.21 o
   7  18   7      245.03      223.33     63.16 o
   8  18   7      809.76      632.90    104.03 o
  -8  19   7      272.21      343.17     53.97 o
  -7  19   7       33.26       61.23     28.49 o
  -6  19   7      557.87      494.47     69.06 o
  -5  19   7      581.40      593.23     71.71 o
  -4  19   7      808.58      766.18     79.66 o
  -3  19   7      285.02      291.09     62.35 o
  -2  19   7      222.77      261.34     58.59 o
  -1  19   7     1246.97     1169.04    109.32 o
   0  19   7       81.97       84.92     41.43 o
   1  19   7       65.85       53.59     33.93 o
   2  19   7       67.43       68.19     35.44 o
   3  19   7      203.97      193.98     52.42 o
   4  19   7      380.68      387.92     69.88 o
   5  19   7      443.23      435.70     73.78 o
   6  19   7      333.83      359.10     59.07 o
   7  19   7     2517.55     2628.01    151.48 o
  -7  20   7       14.45       15.20     32.57 o
  -6  20   7      109.08      135.25     51.71 o
  -5  20   7     1149.59     1199.42    101.24 o
  -4  20   7       18.49       77.24     33.94 o
  -3  20   7       13.30       78.10     33.52 o
  -2  20   7      697.33      802.00     94.31 o
  -1  20   7       43.79      101.62     44.01 o
   0  20   7      522.75      519.73     78.01 o
   1  20   7       29.79       47.04     60.15 o
   2  20   7      529.32      518.02     66.74 o
   3  20   7      497.48      504.31     66.97 o
   4  20   7       61.86      140.62     48.97 o
   5  20   7       29.56       96.39     62.08 o
   6  20   7      168.04      161.07     44.83 o
  -6  21   7       39.56       85.47     36.27 o
  -5  21   7      162.24      208.09     50.21 o
  -4  21   7       94.38      187.62     44.51 o
  -3  21   7      479.48      568.69     97.19 o
  -2  21   7        2.41       54.11     56.64 o
  -1  21   7        2.60      -35.63     42.97 o
   0  21   7        5.71       82.80     65.63 o
   1  21   7       76.23      126.73     73.01 o
   2  21   7      403.26      454.20     66.01 o
   3  21   7      110.75      132.64     43.02 o
   4  21   7      521.63      596.12     82.78 o
   5  21   7      242.75      214.15     76.91 o
  -5  22   7      223.62      209.52     48.60 o
  -4  22   7       51.72      146.89     44.65 o
  -3  22   7       68.20      146.33     44.76 o
  -2  22   7      112.95      199.13     52.41 o
  -1  22   7        6.56        3.62     36.04 o
   0  22   7      682.75      601.25     96.50 o
   1  22   7      191.69      169.75     54.60 o
   2  22   7      375.24      489.66     81.34 o
   3  22   7      224.16      299.75     95.20 o
   4  22   7       93.76      169.48     84.88 o
  -2  23   7       17.71       40.48     67.43 o
  -1  23   7      476.69      537.31     84.11 o
   0  23   7       23.97      128.82     91.62 o
   1  23   7       13.19       46.80     62.22 o
 -14   0   8       50.79       57.30     83.84 o
 -12   0   8     1548.27     1280.03    217.01 o
 -10   0   8      170.95      151.11     78.87 o
  -8   0   8       99.56       87.39     64.02 o
  -6   0   8      307.27      304.77     97.05 o
  -4   0   8     2475.31     2142.50    126.60 o
  -2   0   8     1950.94     1890.97     58.70 o
   0   0   8     1401.29     1379.90     48.36 o
   2   0   8        0.03       -8.04     11.06 o
   4   0   8    29947.87    31150.70    307.01 o
   6   0   8      511.69      567.93     49.19 o
   8   0   8      234.08      249.67     45.24 o
  10   0   8      269.59      201.46     95.31 o
  12   0   8       58.78       -4.66     72.43 o
 -14   1   8       13.23       -6.05     61.77 o
 -13   1   8     2255.03     2688.03    226.60 o
 -12   1   8      571.16      461.06     98.30 o
 -11   1   8      114.20       77.54     48.60 o
 -10   1   8      107.36      124.92     58.29 o
  -9   1   8        6.89        4.81     42.60 o
  -8   1   8      133.99      144.14     50.79 o
  -7   1   8       13.71       32.96     24.95 o
  -6   1   8        8.04       24.34     21.03 o
  -5   1   8     1749.83     1608.55     68.89 o
  -4   1   8      115.31      132.57     20.56 o
  -3   1   8     8301.31     9158.30    114.36 o
  -2   1   8     4999.81     5080.99     73.63 o
  -1   1   8       29.25       42.85      7.96 o
   0   1   8     7212.65     7490.05     71.69 o
   1   1   8     1013.19     1150.17     27.74 o
   2   1   8      108.96      103.92     11.18 o
   3   1   8     4142.99     5017.86     70.51 o
   4   1   8      113.49      150.13     17.85 o
   5   1   8       62.91       44.66     14.83 o
   6   1   8       12.67       20.04     12.77 o
   7   1   8       30.16       52.71     17.01 o
   8   1   8      896.28      867.60     53.24 o
   9   1   8       16.00        7.69     18.97 o
  10   1   8      252.38      255.97     68.71 o
  11   1   8       11.36      -12.73     54.24 o
  12   1   8       52.06       45.98     53.94 o
  13   1   8     1654.62     1689.50    182.19 o
 -14   2   8     2366.19     2603.60    234.25 o
 -13   2   8       51.53       67.06     93.75 o
 -12   2   8       40.01       60.66     52.55 o
 -11   2   8        0.32       16.77     43.14 o
 -10   2   8       55.33      -15.16     47.19 o
  -9   2   8      117.45       77.05     50.14 o
  -8   2   8       21.50       -0.38     41.20 o
  -7   2   8      215.77      200.57     32.15 o
  -6   2   8       37.40       59.11     18.80 o
  -5   2   8        6.92       18.32     17.40 o
  -4   2   8    15973.68    16743.94    172.59 o
  -3   2   8     5175.03     5646.14     93.06 o
  -2   2   8      677.01      780.84     32.28 o
  -1   2   8    10668.25    11201.43    117.46 o
   0   2   8     2030.80     2107.60     39.90 o
   1   2   8     2948.79     3039.90     44.83 o
   2   2   8     2858.14     2966.54     52.03 o
   3   2   8      707.94      747.75     30.86 o
   4   2   8    16761.01    17565.94    152.86 o
   5   2   8      817.29      834.60     39.19 o
   6   2   8       47.97       67.91     15.96 o
   7   2   8     1708.30     1746.36     61.75 o
   8   2   8     1179.73     1211.17     77.53 o
   9   2   8      213.43      213.38     37.24 o
  10   2   8      137.21      128.29     62.69 o
  11   2   8      236.28      193.02     67.40 o
  12   2   8     2009.43     1880.94    181.82 o
  13   2   8       43.44       42.47     55.23 o
 -14   3   8       24.78       33.40     46.64 o
 -13   3   8     2180.93     2416.38    257.29 o
 -12   3   8      101.47       72.77     38.44 o
 -11   3   8      164.90      100.68     75.40 o
 -10   3   8      800.25      814.79    111.84 o
  -9   3   8      458.63      455.37     81.34 o
  -8   3   8        0.49       19.32     45.82 o
  -7   3   8      763.89      747.43     56.28 o
  -6   3   8      349.91      371.41     32.23 o
  -5   3   8    10968.25    11391.65    158.51 o
  -4   3   8      856.79      896.32     44.38 o
  -3   3   8     1172.22     1186.39     43.78 o
  -2   3   8     3277.52     3730.27     62.60 o
  -1   3   8       31.20       53.76     12.78 o
   0   3   8    18739.05    19197.52    135.43 o
   1   3   8     4829.95     4889.34     57.84 o
   2   3   8      469.98      495.36     19.05 o
   3   3   8     1624.42     1539.66     39.25 o
   4   3   8       51.23       61.87     12.02 o
   5   3   8     7624.07     7614.54    116.48 o
   6   3   8      941.98      993.46     53.54 o
   7   3   8      519.59      496.47     41.43 o
   8   3   8     1528.31     1729.42    117.27 o
   9   3   8      206.32      165.89     46.45 o
  10   3   8      665.34      632.91     83.26 o
  11   3   8     1410.44     1422.74    150.89 o
  12   3   8        1.32       22.74     59.87 o
  13   3   8      914.95     1053.34    148.56 o
 -14   4   8        7.19       22.25     57.31 o
 -13   4   8       20.06       38.28     51.48 o
 -12   4   8       12.33      -42.35     58.57 o
 -11   4   8      563.83      577.47     69.47 o
 -10   4   8        6.18      -10.41     37.65 o
  -9   4   8     1185.22     1333.77    101.15 o
  -8   4   8      444.38      464.56     52.55 o
  -7   4   8      328.01      286.98     33.02 o
  -6   4   8     1576.02     1671.15     64.41 o
  -5   4   8        1.46        0.59     10.63 o
  -4   4   8       14.37       45.63     11.37 o
  -3   4   8     5795.30     6129.93     93.04 o
  -2   4   8      137.98      139.23     17.21 o
  -1   4   8    21650.00    22870.41    173.25 o
   0   4   8     1030.75     1090.08     27.88 o
   1   4   8      266.53      321.04     22.53 o
   2   4   8     5152.65     5776.28     64.71 o
   3   4   8      486.55      504.01     21.43 o
   4   4   8     1978.46     1841.32     44.30 o
   5   4   8       28.62       25.48     11.98 o
   6   4   8        1.52       17.46     14.46 o
   7   4   8      632.29      617.46     36.05 o
   8   4   8      441.95      495.03     43.36 o
   9   4   8     2023.88     2019.43    133.26 o
  10   4   8       60.16       69.56     39.80 o
  11   4   8      414.71      559.27    101.53 o
  12   4   8       62.51      144.34     74.26 o
  13   4   8       45.25       54.22     55.84 o
 -14   5   8        1.23       20.00     55.42 o
 -13   5   8       67.40       35.70     58.92 o
 -12   5   8      878.63      834.08    128.24 o
 -11   5   8        9.21        4.80     28.08 o
 -10   5   8      741.83      728.03     74.65 o
  -9   5   8       26.49      -22.06     32.14 o
  -8   5   8     1059.92     1008.04     64.83 o
  -7   5   8        0.25       -1.84     16.78 o
  -6   5   8       35.03       37.57     15.22 o
  -5   5   8       19.92       -5.66     13.37 o
  -4   5   8      600.43      618.39     35.80 o
  -3   5   8     1546.39     1742.02     52.23 o
  -2   5   8      238.76      317.48     22.09 o
  -1   5   8      445.98      427.96     15.44 o
   0   5   8     2268.59     2135.57     58.01 o
   1   5   8      656.54      638.70     28.57 o
   2   5   8      539.07      577.19     23.70 o
   3   5   8     4190.99     4391.24     66.91 o
   4   5   8      352.70      392.03     24.82 o
   5   5   8      801.91      770.61     35.33 o
   6   5   8      958.29      959.89     42.69 o
   7   5   8      165.87      156.03     29.91 o
   8   5   8      100.15       70.30     48.14 o
   9   5   8      366.26      367.19     63.22 o
  10   5   8      417.84      451.81     71.73 o
  11   5   8      103.36       68.50     50.65 o
  12   5   8       52.39      -16.62     74.81 o
 -14   6   8      559.30      801.65    163.00 o
 -13   6   8       32.54       26.77     62.44 o
 -12   6   8      363.84      369.89     93.72 o
 -11   6   8       85.53       83.07     35.49 o
 -10   6   8      862.28      879.23     80.46 o
  -9   6   8     2367.74     2425.69    114.12 o
  -8   6   8     3345.41     3323.04    114.17 o
  -7   6   8      569.25      565.76     43.77 o
  -6   6   8      106.26      103.91     21.13 o
  -5   6   8       94.50       90.24     20.83 o
  -4   6   8       57.17       54.97     14.83 o
  -3   6   8      359.75      326.40     23.28 o
  -2   6   8     7239.32     7713.90    106.89 o
  -1   6   8     2865.27     3082.45     47.87 o
   0   6   8      198.15      230.64     16.76 o
   1   6   8      675.60      591.39     25.00 o
   2   6   8     2188.50     2300.77     45.06 o
   3   6   8       39.51       55.23     10.24 o
   4   6   8        1.08       12.06     11.43 o
   5   6   8      201.08      162.56     22.44 o
   6   6   8       44.77       77.53     41.37 o
   7   6   8     1642.48     1489.26     41.49 o
   8   6   8      465.92      519.53     39.37 o
   9   6   8      172.84      246.97     68.10 o
  10   6   8      536.89      683.65     86.64 o
  11   6   8      231.41      213.89     60.94 o
  12   6   8      853.30     1108.05    142.66 o
 -13   7   8       36.75       80.18     57.34 o
 -12   7   8      227.27      287.98     86.86 o
 -11   7   8       63.38       32.90     51.36 o
 -10   7   8     2109.68     2202.46    110.42 o
  -9   7   8       15.89        7.83     25.18 o
  -8   7   8      248.36      264.20     36.43 o
  -7   7   8      119.24      147.21     26.95 o
  -6   7   8       45.94       47.79     19.70 o
  -5   7   8     1577.09     1556.38     58.53 o
  -4   7   8     1394.13     1511.24     45.69 o
  -3   7   8      208.23      250.59     17.58 o
  -2   7   8     1298.31     1266.35     32.96 o
  -1   7   8       29.60       46.52     12.16 o
   0   7   8      853.61      813.02     31.24 o
   1   7   8     1238.15     1167.34     35.82 o
   2   7   8     3376.94     3451.54     60.39 o
   3   7   8     7555.25     7898.28    104.97 o
   4   7   8      651.52      616.92     40.86 o
   5   7   8        2.05       16.82     13.26 o
   6   7   8       62.78       80.99     24.76 o
   7   7   8      882.21      936.63     62.05 o
   8   7   8      645.43      629.92     62.65 o
   9   7   8        1.77       56.75     41.75 o
  10   7   8       68.32       33.88     38.57 o
  11   7   8      177.61      109.59     54.31 o
  12   7   8       33.97      -18.45    101.40 o
 -13   8   8      325.35      360.92     99.02 o
 -12   8   8      355.40      442.13    104.19 o
 -11   8   8        5.80       -1.00     48.50 o
 -10   8   8      304.04      308.77     44.60 o
  -9   8   8     1005.24     1009.97     74.87 o
  -8   8   8        0.28        6.66     20.66 o
  -7   8   8     1435.11     1357.22     65.99 o
  -6   8   8        0.35       19.49     17.68 o
  -5   8   8      116.75       94.43     27.04 o
  -4   8   8        8.66       34.31     16.44 o
  -3   8   8     2916.99     2877.00     55.77 o
  -2   8   8        4.09       17.73     19.35 o
  -1   8   8     1020.08     1250.33     36.93 o
   0   8   8        3.30       21.65     11.23 o
   1   8   8     3981.43     3965.29     70.76 o
   2   8   8      379.89      338.01     33.01 o
   3   8   8       45.61       49.03     14.67 o
   4   8   8      207.67      143.69     19.97 o
   5   8   8      617.74      565.53     51.43 o
   6   8   8      115.59      103.73     26.76 o
   7   8   8     1136.36     1200.54     69.73 o
   8   8   8      184.04      201.64     44.19 o
   9   8   8     1057.25     1078.06    101.25 o
  10   8   8       13.58       39.27     50.99 o
  11   8   8      124.96       75.52     47.25 o
  12   8   8       67.66       72.81     61.26 o
 -13   9   8      219.94      185.05     81.20 o
 -12   9   8        6.50      -35.21     56.81 o
 -11   9   8      267.93      268.24     77.97 o
 -10   9   8       29.54       -0.99     48.98 o
  -9   9   8      566.70      577.93     79.54 o
  -8   9   8     1260.52     1404.97     92.20 o
  -7   9   8      211.16      226.27     37.80 o
  -6   9   8      496.18      557.71     50.95 o
  -5   9   8     1290.90     1245.18     60.26 o
  -4   9   8     1789.14     1710.19     58.58 o
  -3   9   8       21.99       41.03     12.91 o
  -2   9   8     2189.46     2245.01     53.71 o
  -1   9   8     1800.83     1749.61     43.78 o
   0   9   8       86.28       91.49     21.10 o
   1   9   8     1746.56     1769.00     57.87 o
   2   9   8      376.99      342.32     21.42 o
   3   9   8      948.39      993.29     34.81 o
   4   9   8      916.55     1005.01     48.55 o
   5   9   8      194.70      113.10     43.94 o
   6   9   8     1364.74     1371.01     61.60 o
   7   9   8      792.51      810.89     79.77 o
   8   9   8     2087.04     2088.54    131.12 o
   9   9   8      769.23      733.21    114.81 o
  10   9   8       74.84       95.24     59.63 o
  11   9   8      195.19      185.22     70.20 o
  12   9   8      296.82      288.68     72.19 o
 -13  10   8        0.10      -59.18     59.18 o
 -12  10   8      307.46      302.14     94.44 o
 -11  10   8      129.98      151.92     49.86 o
 -10  10   8      226.28      173.29     59.24 o
  -9  10   8     1527.54     1383.62    120.61 o
  -8  10   8      979.40      906.02     80.90 o
  -7  10   8     6050.37     6078.12    190.73 o
  -6  10   8        1.51      -10.95     29.98 o
  -5  10   8        0.06       35.35     17.42 o
  -4  10   8       67.27       67.78     17.79 o
  -3  10   8      785.92      871.99     40.16 o
  -2  10   8       16.38       60.91     16.29 o
  -1  10   8      148.44      156.08     20.74 o
   0  10   8      557.45      554.83     39.76 o
   1  10   8      590.09      588.71     38.96 o
   2  10   8      694.94      749.31     36.90 o
   3  10   8      966.40      967.31     49.78 o
   4  10   8      139.77      183.71     22.60 o
   5  10   8      286.02      264.01     26.78 o
   6  10   8        0.13        0.66     13.44 o
   7  10   8        0.25       43.21     35.91 o
   8  10   8      204.34      222.69     50.53 o
   9  10   8     2595.79     2568.79    153.31 o
  10  10   8     1075.92     1229.67    113.79 o
  11  10   8      155.78      254.08     59.58 o
 -12  11   8      242.42      164.69     68.06 o
 -11  11   8      170.00      196.60     58.64 o
 -10  11   8      717.74      778.93    100.47 o
  -9  11   8       64.09       44.87     41.00 o
  -8  11   8        8.40       -2.95     32.42 o
  -7  11   8     3480.35     3391.74    159.38 o
  -6  11   8     6067.42     5840.63    157.17 o
  -5  11   8      261.89      300.05     41.55 o
  -4  11   8      214.19      207.27     25.95 o
  -3  11   8      312.84      320.35     26.48 o
  -2  11   8      525.68      571.35     31.67 o
  -1  11   8     3600.41     3641.73     75.87 o
   0  11   8      933.84      923.43     62.98 o
   1  11   8     7341.76     6978.57    167.11 o
   2  11   8     1320.81     1296.31     48.38 o
   3  11   8      381.66      310.92     32.01 o
   4  11   8      594.79      616.37     31.25 o
   5  11   8      877.81      802.60     42.45 o
   6  11   8       52.55       48.22     16.71 o
   7  11   8     1120.97     1159.43     94.02 o
   8  11   8     2765.74     2842.67    152.75 o
   9  11   8      222.50      200.65     52.07 o
  10  11   8      324.33      224.08     81.32 o
  11  11   8      218.95      236.61     82.79 o
 -12  12   8      865.86     1162.83    157.34 o
 -11  12   8      272.48      183.43     58.59 o
 -10  12   8        2.14        6.67     39.37 o
  -9  12   8     2471.49     2440.27    161.28 o
  -8  12   8       91.71       90.90     38.54 o
  -7  12   8      421.34      481.49     60.57 o
  -6  12   8      246.83      283.47     39.77 o
  -5  12   8     1780.16     1835.82     85.52 o
  -4  12   8     2014.63     1959.59     71.89 o
  -3  12   8      493.71      490.92     32.94 o
  -2  12   8        1.90       33.91     29.12 o
  -1  12   8      346.78      359.65     33.25 o
   0  12   8      234.70      297.92     47.43 o
   1  12   8      696.87      797.63     61.84 o
   2  12   8      524.42      496.79     36.74 o
   3  12   8      249.95      241.03     27.61 o
   4  12   8      292.59      342.43     27.53 o
   5  12   8      667.86      638.70     46.57 o
   6  12   8        2.64       10.47     11.34 o
   7  12   8      422.26      403.26     61.06 o
   8  12   8        9.38       33.91     35.34 o
   9  12   8      483.48      580.39    102.48 o
  10  12   8       88.44       67.47     82.47 o
  11  12   8      281.37      345.76     93.86 o
 -12  13   8      443.91      499.94     88.35 o
 -11  13   8      666.65      675.68    101.01 o
 -10  13   8      733.19      837.87    105.99 o
  -9  13   8        5.47       -2.66     38.51 o
  -8  13   8      370.15      291.51     53.01 o
  -7  13   8      750.01      754.27     74.25 o
  -6  13   8      229.33      267.03     65.70 o
  -5  13   8      848.91      932.94     63.97 o
  -4  13   8      817.92      812.77     48.36 o
  -3  13   8      799.69      826.17     45.65 o
  -2  13   8     1384.12     1310.26     64.46 o
  -1  13   8       79.95      106.36     41.68 o
   0  13   8        4.59        8.93     18.83 o
   1  13   8       16.10       51.99     30.88 o
   2  13   8       37.06       90.32     30.01 o
   3  13   8      460.18      453.45     29.64 o
   4  13   8        1.09        4.69     10.76 o
   5  13   8      301.31      325.13     29.71 o
   6  13   8        5.10       11.78     12.42 o
   7  13   8      288.71      317.47     49.17 o
   8  13   8     1010.76     1120.63     99.29 o
   9  13   8      125.03      233.60     81.40 o
  10  13   8        0.15      229.64     89.85 o
 -11  14   8        1.93       28.23     41.85 o
 -10  14   8     1323.82     1498.46    138.29 o
  -9  14   8      264.86      325.07     56.76 o
  -8  14   8      118.54      143.03     46.27 o
  -7  14   8     1672.27     1722.17    110.90 o
  -6  14   8        5.18       19.46     23.30 o
  -5  14   8       30.44       93.37     36.01 o
  -4  14   8       37.32       75.10     29.58 o
  -3  14   8     1846.15     1846.56     77.06 o
  -2  14   8    12417.18    12159.22    187.53 o
  -1  14   8     3125.95     3008.14    102.75 o
   0  14   8     7838.90     7489.14    132.92 o
   1  14   8       74.21      136.54     44.42 o
   2  14   8       63.03       38.95     15.87 o
   3  14   8      817.39      748.12     40.00 o
   4  14   8      314.68      335.44     23.51 o
   5  14   8      203.88      190.25     27.97 o
   6  14   8       63.66       36.26     25.38 o
   7  14   8      617.59      582.75     83.82 o
   8  14   8       75.94      101.14     49.64 o
   9  14   8      128.25      130.75     69.87 o
  10  14   8      781.77      834.35    134.91 o
 -11  15   8      148.28       70.84     47.70 o
 -10  15   8       30.56       47.39     48.46 o
  -9  15   8      302.48      350.95     60.99 o
  -8  15   8       38.77       34.27     31.91 o
  -7  15   8      154.75      189.66     40.83 o
  -6  15   8     2693.94     2529.05    115.36 o
  -5  15   8       14.12       28.23     23.05 o
  -4  15   8      167.67      169.61     33.24 o
  -3  15   8      636.80      690.02     55.50 o
  -2  15   8     1989.24     1979.17     69.58 o
  -1  15   8       25.39       35.58     26.19 o
   0  15   8       36.44       54.81     26.27 o
   1  15   8      529.28      500.99     28.29 o
   2  15   8       23.98       20.97     16.49 o
   3  15   8      187.46      187.30     27.61 o
   4  15   8        1.62       11.37     14.74 o
   5  15   8      123.43       73.46     22.57 o
   6  15   8       94.53      154.98     46.26 o
   7  15   8        0.10       95.69     48.53 o
   8  15   8     1083.88     1246.42    125.12 o
   9  15   8      404.62      590.65     93.50 o
 -10  16   8        0.97       31.54     48.11 o
  -9  16   8        0.02       37.21     39.46 o
  -8  16   8      136.99      188.21     49.87 o
  -7  16   8       95.70       83.59     34.21 o
  -6  16   8      206.03      237.23     40.02 o
  -5  16   8      107.95      160.33     34.24 o
  -4  16   8     1643.71     1419.98     98.37 o
  -3  16   8        1.06       58.87     35.01 o
  -2  16   8      217.51      215.07     37.42 o
  -1  16   8       67.42       82.95     48.60 o
   0  16   8     1167.64     1095.75     58.45 o
   1  16   8        0.65       12.30     11.32 o
   2  16   8     1271.89     1114.62     70.32 o
   3  16   8       78.56      132.10     50.08 o
   4  16   8       30.67       43.22     25.45 o
   5  16   8       44.80       62.04     44.09 o
   6  16   8     2459.81     2287.02    152.77 o
   7  16   8      600.78      657.10     94.61 o
   8  16   8       11.89      184.96     70.06 o
   9  16   8        0.63      171.24    101.72 o
  -9  17   8      348.11      396.50     67.48 o
  -8  17   8       18.09        4.01     28.78 o
  -7  17   8     1181.51     1186.73     86.07 o
  -6  17   8     4912.32     4531.86    160.15 o
  -5  17   8       54.36       99.92     35.45 o
  -4  17   8     2708.80     2562.40    135.67 o
  -3  17   8      579.06      536.31     63.69 o
  -2  17   8       59.76      106.80     44.22 o
  -1  17   8      136.49      166.82     45.99 o
   0  17   8      687.45      705.58    131.28 o
   1  17   8        0.37       55.76     29.86 o
   2  17   8      706.82      696.99     52.35 o
   3  17   8      257.79      298.02     56.52 o
   4  17   8        9.34       69.55     34.12 o
   5  17   8       99.28       91.61     49.40 o
   6  17   8     1272.53     1147.92    112.19 o
   7  17   8        1.10      145.41     91.29 o
   8  17   8       38.42      198.65     70.64 o
  -9  18   8        7.03       20.44     35.39 o
  -8  18   8       58.52      116.84     38.69 o
  -7  18   8       78.84       98.69     36.55 o
  -6  18   8       45.29       52.17     28.76 o
  -5  18   8       24.93       39.27     28.55 o
  -4  18   8      113.09      129.99     39.80 o
  -3  18   8      818.00      934.16     84.34 o
  -2  18   8      293.91      315.51     97.79 o
  -1  18   8       59.66      167.35     59.61 o
   0  18   8      386.24      336.72     79.69 o
   1  18   8      455.43      482.74     62.72 o
   2  18   8       94.32      133.48     36.80 o
   3  18   8      265.70      359.78     55.83 o
   4  18   8       27.55       47.81     41.34 o
   5  18   8     1729.55     1719.70    134.92 o
   6  18   8      875.44      753.33     94.92 o
   7  18   8      239.76      221.10     56.66 o
   8  18   8       12.66      208.28     71.81 o
  -8  19   8      179.54      205.06     46.49 o
  -7  19   8      857.99      885.58     72.74 o
  -6  19   8      200.17      229.54     49.18 o
  -5  19   8      387.94      350.56     64.81 o
  -4  19   8       81.36      143.42     44.92 o
  -3  19   8      305.33      327.86     55.12 o
  -2  19   8      449.62      386.05     67.46 o
  -1  19   8      426.72      491.97     71.94 o
   0  19   8      101.94      194.34     66.98 o
   1  19   8        0.17       26.27     29.00 o
   2  19   8       81.22      106.07     38.21 o
   3  19   8      223.58      192.13     53.19 o
   4  19   8       28.81       79.57     40.71 o
   5  19   8      155.12      169.90     63.62 o
   6  19   8     3538.78     3542.88    200.36 o
   7  19   8      548.39      605.95     94.82 o
  -7  20   8      206.69      260.20     53.29 o
  -6  20   8      258.32      215.26     50.39 o
  -5  20   8       45.01       94.08     35.90 o
  -4  20   8       30.46      120.19     38.89 o
  -3  20   8      590.43      661.57     76.96 o
  -2  20   8      164.10      213.63     78.70 o
  -1  20   8        8.94       30.19     54.40 o
   0  20   8        2.45       57.47     62.74 o
   1  20   8      468.06      418.46     88.25 o
   2  20   8      819.65      789.70     80.98 o
   3  20   8      798.31      691.16     78.31 o
   4  20   8       47.23        0.15     43.24 o
   5  20   8      470.75      606.42    116.69 o
   6  20   8        5.65       85.38     51.96 o
  -6  21   8     1605.54     1436.91    116.79 o
  -5  21   8      118.42      145.52     42.72 o
  -4  21   8      844.03     1016.66     96.19 o
  -3  21   8      278.52      283.11     55.70 o
  -2  21   8      162.36      169.25     79.39 o
  -1  21   8       12.87       88.48     42.61 o
   0  21   8      159.80      238.90     80.13 o
   1  21   8       20.75       26.54     44.80 o
   2  21   8     1979.21     1915.99    125.75 o
   3  21   8       11.99       82.23     49.74 o
   4  21   8      325.66      447.68     86.26 o
   5  21   8      141.53      267.66     87.37 o
  -4  22   8      267.73      242.31     63.05 o
  -3  22   8      451.26      293.46     65.53 o
  -2  22   8     1222.50     1145.35    119.32 o
  -1  22   8       17.90       15.23     30.98 o
   0  22   8       41.86       96.33     60.44 o
   1  22   8       38.37       26.96     65.65 o
   2  22   8        1.59      -21.87     83.65 o
   3  22   8      363.03      522.64    114.49 o
 -13   0   9        2.30       58.41     87.03 o
 -11   0   9     3363.81     3499.09    332.90 o
  -9   0   9    25221.25    25899.51    802.24 o
  -7   0   9       48.00       45.44     34.48 o
  -5   0   9      253.07      239.50     45.46 o
  -3   0   9     3152.20     3479.54     98.46 o
  -1   0   9      106.49      113.44     15.67 o
   1   0   9    12508.06    12125.92    130.49 o
   3   0   9       57.32       92.76     17.22 o
   5   0   9      118.82      126.78     25.43 o
   7   0   9     1825.47     1806.68    105.30 o
   9   0   9        1.16       14.37     28.23 o
  11   0   9     3022.10     2818.62    300.39 o
  13   0   9        0.58      115.52     95.99 o
 -14   1   9        0.12       -8.30     56.56 o
 -13   1   9      220.23      193.64     72.96 o
 -12   1   9       89.86      148.28     65.36 o
 -11   1   9      364.16      391.03     92.41 o
 -10   1   9     4541.77     4784.53    260.24 o
  -9   1   9        3.25       91.50     76.60 o
  -8   1   9     3840.69     3972.20    213.24 o
  -7   1   9      234.70      215.00     38.19 o
  -6   1   9        6.01      -11.93     20.15 o
  -5   1   9     3606.31     3675.81    104.29 o
  -4   1   9        3.27       17.74     12.71 o
  -3   1   9      927.80     1012.01     36.08 o
  -2   1   9     6323.39     6201.21     74.32 o
  -1   1   9        6.13       28.83      8.55 o
   0   1   9        6.57       34.71      8.67 o
   1   1   9     1146.27     1140.30     28.73 o
   2   1   9     2039.55     2025.25     42.20 o
   3   1   9     1816.21     1985.16     42.60 o
   4   1   9      204.81      217.61     19.92 o
   5   1   9      149.29      164.25     19.29 o
   6   1   9       57.58       85.72     16.78 o
   7   1   9      357.02      411.49     36.21 o
   8   1   9     5612.04     5462.45    133.10 o
   9   1   9      269.42      262.86     43.79 o
  10   1   9      703.28      734.17    110.46 o
  11   1   9        0.80      -19.10     51.36 o
  12   1   9      236.02      235.16     78.64 o
 -14   2   9      132.82       70.89     60.35 o
 -13   2   9       50.09       11.29     57.06 o
 -12   2   9      131.06      145.32     62.72 o
 -11   2   9       55.79      -14.00     71.67 o
 -10   2   9      565.97      499.69     91.60 o
  -9   2   9      162.57      142.68     53.08 o
  -8   2   9      484.79      529.89     86.19 o
  -7   2   9      284.02      230.60     46.54 o
  -6   2   9     1316.19     1301.81     63.06 o
  -5   2   9      294.86      283.37     29.78 o
  -4   2   9     1346.38     1472.93     57.22 o
  -3   2   9     1118.49     1104.48     41.05 o
  -2   2   9      282.15      265.35     19.74 o
  -1   2   9      325.82      269.95     14.21 o
   0   2   9      184.60      194.65     14.55 o
   1   2   9     1445.08     1532.19     32.92 o
   2   2   9      672.87      705.76     29.37 o
   3   2   9      194.23      157.42     14.76 o
   4   2   9      356.26      373.35     19.30 o
   5   2   9      544.40      559.70     32.46 o
   6   2   9       33.76       32.20     15.22 o
   7   2   9      527.39      530.24     36.09 o
   8   2   9      112.18      122.98     30.17 o
   9   2   9      566.23      604.04     57.33 o
  10   2   9       19.59       42.23     39.33 o
  11   2   9     1760.55     1521.61    184.01 o
  12   2   9       90.45       48.85     51.22 o
 -14   3   9       54.14      150.26     74.71 o
 -13   3   9     1650.15     2199.83    208.79 o
 -12   3   9      642.32      584.84     75.37 o
 -11   3   9      116.56       56.10     39.65 o
 -10   3   9      287.21      309.91     75.03 o
  -9   3   9        9.67      -27.85     49.77 o
  -8   3   9     2493.96     2446.28    170.53 o
  -7   3   9     1388.47     1580.21     78.47 o
  -6   3   9     1534.00     1550.45     62.76 o
  -5   3   9      303.55      284.82     28.06 o
  -4   3   9      261.09      291.95     28.21 o
  -3   3   9     1509.56     1586.50     48.72 o
  -2   3   9     1523.52     1377.54     39.70 o
  -1   3   9      571.01      582.82     32.03 o
   0   3   9     3669.59     3489.73     59.94 o
   1   3   9     1180.16     1156.00     30.64 o
   2   3   9       43.82       34.86      8.89 o
   3   3   9       58.24      105.44     12.03 o
   4   3   9       50.22       70.50     13.84 o
   5   3   9      773.27      783.31     34.87 o
   6   3   9     1295.71     1320.49     62.82 o
   7   3   9      181.03      197.23     21.30 o
   8   3   9     2213.01     2137.69     86.02 o
   9   3   9       24.60       60.07     61.17 o
  10   3   9     3728.53     3566.42    187.26 o
  11   3   9     1215.49     1360.11    149.80 o
  12   3   9        9.12        1.79     57.81 o
 -14   4   9     1075.46     1287.31    226.25 o
 -13   4   9       55.14       66.01     55.93 o
 -12   4   9      201.03      103.16    118.76 o
 -11   4   9      429.28      517.39     69.77 o
 -10   4   9        0.66      -16.26     29.17 o
  -9   4   9      351.55      301.34     53.86 o
  -8   4   9     1370.56     1304.00     88.80 o
  -7   4   9     8217.44     8498.85    178.31 o
  -6   4   9      484.88      524.35     38.74 o
  -5   4   9       15.17       20.47     11.16 o
  -4   4   9       15.32       20.56     13.70 o
  -3   4   9      501.07      497.15     34.41 o
  -2   4   9     2400.79     2414.89     54.47 o
  -1   4   9      146.27      234.38     19.20 o
   0   4   9       26.40       53.53     10.98 o
   1   4   9     1416.07     1549.55     35.22 o
   2   4   9       46.32       54.01      8.96 o
   3   4   9      977.91     1028.23     29.77 o
   4   4   9     6689.90     7160.40     90.42 o
   5   4   9     1391.20     1461.92     44.19 o
   6   4   9       51.04       42.77     13.92 o
   7   4   9     2856.97     2793.90    104.97 o
   8   4   9      630.87      622.80     40.52 o
   9   4   9       12.11       16.24     42.52 o
  10   4   9      104.59      150.62     45.95 o
  11   4   9       65.35       42.80     43.63 o
  12   4   9        6.03      -36.00     57.91 o
 -14   5   9        0.11      -19.67     57.74 o
 -13   5   9       68.43       77.78     62.64 o
 -12   5   9      199.78      233.60     83.08 o
 -11   5   9        0.10       17.62     32.54 o
 -10   5   9     3385.30     3624.77    165.71 o
  -9   5   9      283.91      363.91     50.13 o
  -8   5   9     1345.97     1306.95     75.41 o
  -7   5   9     1227.84     1240.17     70.20 o
  -6   5   9       31.12       22.07     18.79 o
  -5   5   9     2101.01     2029.22     64.30 o
  -4   5   9     1257.31     1246.82     49.30 o
  -3   5   9      124.17       87.92     18.07 o
  -2   5   9     1483.62     1538.74     42.02 o
  -1   5   9      271.88      262.74     18.65 o
   0   5   9      766.94      740.20     22.29 o
   1   5   9     1464.59     1548.71     45.92 o
   2   5   9      970.06      907.45     28.89 o
   3   5   9     1088.71     1206.66     32.00 o
   4   5   9        1.49        5.41      6.80 o
   5   5   9      284.91      297.02     21.15 o
   6   5   9       65.20       63.14     14.39 o
   7   5   9      415.13      380.09     31.61 o
   8   5   9        4.34       17.35     48.35 o
   9   5   9      582.35      648.33     79.89 o
  10   5   9      108.34      195.14     53.72 o
  11   5   9       68.04       -8.88     44.41 o
  12   5   9      442.18      349.37     93.27 o
 -13   6   9       21.43       70.38     97.68 o
 -12   6   9      216.55      198.97     72.70 o
 -11   6   9       42.55       55.78     31.67 o
 -10   6   9      507.70      564.02     68.48 o
  -9   6   9     2860.51     2860.89    133.44 o
  -8   6   9     1798.54     1851.58     88.52 o
  -7   6   9     4333.11     4185.64    106.19 o
  -6   6   9      184.71      192.96     25.71 o
  -5   6   9       35.52       33.38     16.88 o
  -4   6   9    10046.48    10406.54    157.05 o
  -3   6   9        6.77       53.30     12.00 o
  -2   6   9     7363.56     7954.98    105.17 o
  -1   6   9       31.80       51.38     15.74 o
   0   6   9       12.55      140.39     17.79 o
   1   6   9     2269.78     2198.69     58.66 o
   2   6   9     4818.43     4774.04     68.66 o
   3   6   9      284.33      265.89     17.92 o
   4   6   9      817.99      743.50     36.73 o
   5   6   9     1023.71      978.51     49.62 o
   6   6   9     1737.62     1899.50     86.65 o
   7   6   9      816.00      798.51     57.03 o
   8   6   9      321.08      281.10     27.49 o
   9   6   9     1459.36     1431.52    115.59 o
  10   6   9     1406.77     1605.00    128.11 o
  11   6   9      124.44       98.72     49.80 o
  12   6   9       98.05      116.71     69.55 o
 -13   7   9      302.60      205.91     83.07 o
 -12   7   9      311.05      300.81    133.73 o
 -11   7   9      244.41      198.67     71.55 o
 -10   7   9       15.10       -7.24     25.84 o
  -9   7   9       24.74       38.63     28.97 o
  -8   7   9     4983.34     4804.01    139.81 o
  -7   7   9     6435.06     6446.96    143.23 o
  -6   7   9       12.54       25.35     17.04 o
  -5   7   9        6.70       23.67     13.36 o
  -4   7   9      130.03      126.07     22.35 o
  -3   7   9     6308.62     6337.68     93.70 o
  -2   7   9       59.09       62.51     13.03 o
  -1   7   9       67.45      106.62      9.63 o
   0   7   9      745.72      833.16     32.52 o
   1   7   9       46.07       24.70     12.11 o
   2   7   9      178.09      155.30     15.47 o
   3   7   9      333.86      352.16     23.34 o
   4   7   9      124.05      126.92     17.02 o
   5   7   9      458.50      449.63     34.34 o
   6   7   9        0.89       10.52     22.97 o
   7   7   9      631.25      593.66     50.17 o
   8   7   9     1029.45      937.25     90.21 o
   9   7   9       84.39       81.73     37.65 o
  10   7   9        3.40       10.81     59.93 o
  11   7   9      615.37      582.13     87.49 o
  12   7   9      199.01      156.45     70.71 o
 -13   8   9      575.70      584.54    119.32 o
 -12   8   9        0.52      -68.52     79.68 o
 -11   8   9       55.41       62.30     47.98 o
 -10   8   9       13.86       33.01     25.78 o
  -9   8   9        0.54        2.23     24.67 o
  -8   8   9      934.66      979.72     65.51 o
  -7   8   9     4621.69     4708.88    123.08 o
  -6   8   9      106.15      132.20     25.16 o
  -5   8   9       28.77       23.02     13.43 o
  -4   8   9       44.14       39.73     15.59 o
  -3   8   9     1400.31     1402.15     40.02 o
  -2   8   9      448.54      460.49     27.22 o
  -1   8   9     7033.95     6924.54     92.51 o
   0   8   9      120.23      125.99     14.58 o
   1   8   9      175.22      193.27     19.65 o
   2   8   9      767.26      688.92     43.07 o
   3   8   9       65.47       73.91     19.64 o
   4   8   9      979.28     1074.98     47.46 o
   5   8   9      992.43     1067.95     58.54 o
   6   8   9      350.48      376.23     52.38 o
   7   8   9     2663.14     2625.53    101.34 o
   8   8   9     1871.49     1877.96    124.44 o
   9   8   9      272.09      354.44     64.02 o
  10   8   9       99.34      161.26     53.09 o
  11   8   9      530.86      631.01     89.00 o
  12   8   9      268.76      351.79     79.03 o
 -13   9   9      461.58      544.75    115.74 o
 -12   9   9      406.11      439.28    102.60 o
 -11   9   9        0.31       40.72     39.37 o
 -10   9   9      221.83      171.41     73.15 o
  -9   9   9     1429.46     1380.75    119.25 o
  -8   9   9      573.22      544.48     55.05 o
  -7   9   9      163.29      177.12     33.81 o
  -6   9   9      370.54      344.52     41.55 o
  -5   9   9     1592.79     1579.14     69.95 o
  -4   9   9      892.23      902.07     38.86 o
  -3   9   9     4223.77     4285.81     92.35 o
  -2   9   9       33.80       68.85     18.19 o
  -1   9   9      287.09      322.83     27.74 o
   0   9   9      360.11      407.58     25.58 o
   1   9   9       81.80       64.45     15.40 o
   2   9   9        0.29       13.74     17.67 o
   3   9   9     2795.46     2630.81     92.76 o
   4   9   9     1113.92     1056.23     44.44 o
   5   9   9        0.56        0.72     11.78 o
   6   9   9     1022.06      982.61     64.95 o
   7   9   9       74.38       47.47     29.56 o
   8   9   9     2551.51     2690.39    148.30 o
   9   9   9      838.68      954.53    116.95 o
  10   9   9      136.71      161.78     63.72 o
  11   9   9       85.97      216.90     56.16 o
 -12  10   9      171.74      158.49     67.05 o
 -11  10   9       85.26       70.68     47.48 o
 -10  10   9     1056.11     1088.23    113.68 o
  -9  10   9      802.22      818.48     97.50 o
  -8  10   9      333.02      362.84     46.02 o
  -7  10   9     1016.33      932.80     65.88 o
  -6  10   9      167.36      150.47     39.90 o
  -5  10   9      146.44      145.96     29.20 o
  -4  10   9      167.63      149.11     22.37 o
  -3  10   9     4176.67     4011.19     83.66 o
  -2  10   9      866.65      924.95     37.35 o
  -1  10   9     2459.06     2445.23     72.86 o
   0  10   9      958.38      900.39     49.37 o
   1  10   9        7.18       23.42     18.79 o
   2  10   9      286.62      353.83     26.67 o
   3  10   9       88.62       83.53     28.50 o
   4  10   9      129.30      134.07     26.14 o
   5  10   9      269.48      262.42     30.19 o
   6  10   9      116.37      102.16     27.12 o
   7  10   9      715.93      705.21     74.46 o
   8  10   9      210.85      180.37     55.32 o
   9  10   9       15.42       81.83     50.26 o
  10  10   9      400.96      338.11     63.02 o
  11  10   9       17.99       10.82     79.79 o
 -12  11   9      783.28      945.30    139.41 o
 -11  11   9      404.17      467.77     82.90 o
 -10  11   9      363.84      417.42     76.12 o
  -9  11   9       37.37        3.07     37.55 o
  -8  11   9      411.33      333.88     54.99 o
  -7  11   9     2658.19     2710.36    132.46 o
  -6  11   9     3009.08     2874.20    113.32 o
  -5  11   9       59.48       75.13     27.65 o
  -4  11   9      789.23      769.04     48.42 o
  -3  11   9       15.77       54.49     20.42 o
  -2  11   9      695.89      716.82     35.50 o
  -1  11   9      804.69      897.37     60.72 o
   0  11   9        4.72       21.00     24.30 o
   1  11   9     1050.82     1094.09     54.28 o
   2  11   9     1266.23     1219.02     42.92 o
   3  11   9     1420.28     1216.94     69.22 o
   4  11   9     2886.58     2753.82     65.73 o
   5  11   9      248.35      237.14     25.84 o
   6  11   9      162.76      187.88     34.69 o
   7  11   9      834.60      884.98     82.25 o
   8  11   9      261.79      353.65     85.94 o
   9  11   9       43.28       81.85     38.74 o
  10  11   9       83.95      208.40     70.71 o
  11  11   9      143.71      173.65    119.19 o
 -12  12   9      765.05      963.00    119.91 o
 -11  12   9       90.36       34.64     71.39 o
 -10  12   9        2.91       38.38     47.05 o
  -9  12   9       11.69       66.87     48.36 o
  -8  12   9       56.20        2.94     34.55 o
  -7  12   9      195.35      197.32     43.64 o
  -6  12   9     2854.33     2632.00    109.34 o
  -5  12   9     1718.73     1770.47    110.58 o
  -4  12   9      675.98      648.06     41.75 o
  -3  12   9      531.83      564.78     38.86 o
  -2  12   9      388.76      402.56     29.65 o
  -1  12   9       24.88       36.63     19.68 o
   0  12   9      436.00      587.98     53.78 o
   1  12   9       19.66       15.25     16.32 o
   2  12   9      640.78      678.34     44.21 o
   3  12   9      117.01      210.09     53.06 o
   4  12   9     1485.23     1397.74     44.63 o
   5  12   9     2545.93     2689.06     78.72 o
   6  12   9      677.32      643.78     43.03 o
   7  12   9      439.77      455.18     54.67 o
   8  12   9        0.64       52.95     48.60 o
   9  12   9       17.87       86.16     55.32 o
  10  12   9       14.24      134.78     67.08 o
 -11  13   9       45.89       42.86     43.59 o
 -10  13   9       48.19       23.26     38.02 o
  -9  13   9        1.03       20.70     37.50 o
  -8  13   9      407.57      358.78     57.92 o
  -7  13   9        1.45       -4.40     44.48 o
  -6  13   9     1690.69     1562.72     99.63 o
  -5  13   9      402.13      412.96     45.15 o
  -4  13   9     2026.42     2043.78     89.93 o
  -3  13   9      284.76      308.36     31.94 o
  -2  13   9      269.55      316.73     42.12 o
  -1  13   9     1090.93     1040.93     41.23 o
   0  13   9      361.21      329.12     50.10 o
   1  13   9       14.16       24.89     25.54 o
   2  13   9        9.16       27.46     23.77 o
   3  13   9       11.03       27.35     19.81 o
   4  13   9        8.36       38.22     18.71 o
   5  13   9       38.98       34.41     13.20 o
   6  13   9      509.05      514.65     38.71 o
   7  13   9       18.89      145.52     49.55 o
   8  13   9       13.03       14.50     44.86 o
   9  13   9      109.76      357.35    107.63 o
  10  13   9       17.44       52.52     55.42 o
 -11  14   9      840.29      698.34    101.90 o
 -10  14   9      225.94      173.20     67.31 o
  -9  14   9       29.22       21.97     33.70 o
  -8  14   9      152.16      111.52     41.93 o
  -7  14   9      945.65     1002.54    112.95 o
  -6  14   9      583.34      584.63     65.54 o
  -5  14   9        7.52       61.56     29.50 o
  -4  14   9       52.35       57.40     26.69 o
  -3  14   9     5367.01     5130.53    138.74 o
  -2  14   9      148.91      207.08     45.58 o
  -1  14   9      188.48      240.07     59.48 o
   0  14   9       11.48       64.10     35.29 o
   1  14   9      477.52      495.98     54.93 o
   2  14   9      447.35      474.64     29.41 o
   3  14   9     1366.08     1003.39    121.70 o
   4  14   9       14.15       57.14     23.67 o
   5  14   9      258.59      366.74     66.20 o
   6  14   9       37.69       97.74     56.84 o
   7  14   9        0.95      122.53     54.08 o
   8  14   9      187.44      163.09     54.69 o
   9  14   9      612.96      505.11    105.09 o
  10  14   9        8.64       60.51     55.98 o
 -10  15   9      131.05       97.04     51.06 o
  -9  15   9     1448.65     1524.46    116.60 o
  -8  15   9        0.27       -9.50     31.48 o
  -7  15   9      252.32      312.68     51.48 o
  -6  15   9        6.77       22.26     26.25 o
  -5  15   9       67.67      146.30     40.44 o
  -4  15   9      863.18      818.51     61.89 o
  -3  15   9     1205.67     1162.15     69.00 o
  -2  15   9     1797.83     1850.23     66.46 o
  -1  15   9      626.46      647.25     67.10 o
   0  15   9       42.77       61.16     36.48 o
   1  15   9     3271.19     3241.58    135.82 o
   2  15   9      125.76      130.15     17.39 o
   3  15   9      860.10      845.24     74.95 o
   4  15   9     1107.78      964.37     82.90 o
   5  15   9        5.16      -18.48     36.59 o
   6  15   9      710.49      884.56    156.78 o
   7  15   9      465.77      514.75    100.44 o
   8  15   9        8.34      173.13     67.67 o
   9  15   9      517.94      541.22     89.87 o
 -10  16   9       84.06      154.53     56.89 o
  -9  16   9      121.81       94.46     37.91 o
  -8  16   9      210.90      346.18     63.57 o
  -7  16   9      103.45       61.25     31.11 o
  -6  16   9     1054.77     1096.01     78.76 o
  -5  16   9     1753.43     1693.88     93.27 o
  -4  16   9     1082.92     1107.73    101.48 o
  -3  16   9       40.10       72.50     33.93 o
  -2  16   9       55.92      150.80     66.11 o
  -1  16   9      362.19      427.26     62.89 o
   0  16   9      174.93      222.25     42.93 o
   1  16   9      247.03      229.68     42.71 o
   2  16   9      513.78      511.98     40.89 o
   3  16   9      679.23      741.78     71.93 o
   4  16   9      212.77      207.94     67.48 o
   5  16   9      406.20      356.37     90.30 o
   6  16   9        1.50       17.56     51.66 o
   7  16   9      828.82      909.81    108.24 o
   8  16   9      303.86      560.70    163.85 o
   9  16   9       14.04      129.29     63.11 o
  -9  17   9      102.38       78.20     39.53 o
  -8  17   9      201.63      144.63     43.16 o
  -7  17   9     1079.55     1123.14     84.88 o
  -6  17   9       28.52       96.27     33.07 o
  -5  17   9      190.26      219.96     44.78 o
  -4  17   9      825.40      884.94    100.55 o
  -3  17   9       65.91      113.43     33.85 o
  -2  17   9      141.96      155.79     63.64 o
  -1  17   9      220.99      215.74     49.38 o
   0  17   9      298.15      322.84     74.69 o
   1  17   9     1027.80     1048.97     84.25 o
   2  17   9     2190.66     2006.41    115.92 o
   3  17   9      114.24      131.37     51.63 o
   4  17   9     3444.56     3388.11    176.37 o
   5  17   9      399.81      420.03     68.43 o
   6  17   9      882.52      854.71     98.30 o
   7  17   9       12.52      153.97     89.80 o
   8  17   9       40.59      177.67     61.78 o
  -8  18   9       23.85       62.11     63.90 o
  -7  18   9       28.68       42.60     30.18 o
  -6  18   9       22.69       51.69     31.60 o
  -5  18   9      797.64      707.58     76.26 o
  -4  18   9      143.01      179.28     54.98 o
  -3  18   9       77.25      151.64     40.96 o
  -2  18   9      396.25      440.91     71.13 o
  -1  18   9       48.99       74.16     37.37 o
   0  18   9      841.16      811.17     90.65 o
   1  18   9       34.34       48.71     31.04 o
   2  18   9       82.96      126.29     38.94 o
   3  18   9      292.23      208.51     53.24 o
   4  18   9        4.99       22.65     30.69 o
   5  18   9       15.39       96.41     42.19 o
   6  18   9       39.60      108.62    205.52 o
   7  18   9      207.53      127.68     82.05 o
  -8  19   9      802.81      826.88     91.83 o
  -7  19   9        5.70      113.98     38.98 o
  -6  19   9     1172.63     1066.13     97.57 o
  -5  19   9        0.66       61.08     32.35 o
  -4  19   9      412.98      475.76     64.20 o
  -3  19   9      318.80      365.77     57.74 o
  -2  19   9       25.71      110.74     39.39 o
  -1  19   9      265.14      279.10     58.14 o
   0  19   9        0.01       40.21     54.33 o
   1  19   9      347.22      266.86     50.70 o
   2  19   9       56.17       68.42     40.78 o
   3  19   9      171.64      219.39     47.79 o
   4  19   9       13.09       35.57     65.79 o
   5  19   9      127.32      205.79    238.39 o
   6  19   9     1814.81     1742.52    193.23 o
  -7  20   9      803.07      716.38     84.88 o
  -6  20   9       82.02      121.36     65.38 o
  -5  20   9      457.17      495.20     66.61 o
  -4  20   9      338.92      393.56     60.46 o
  -3  20   9      608.57      677.08     76.20 o
  -2  20   9      135.87      120.07     47.58 o
  -1  20   9       29.24       40.83     24.28 o
   0  20   9     2878.14     3000.92    177.11 o
   1  20   9       13.94       38.66     37.48 o
   2  20   9       37.22      -11.17     78.37 o
   3  20   9      537.26      648.50     95.58 o
   4  20   9       66.95       25.84     70.16 o
   5  20   9      721.27      833.91    226.14 o
  -5  21   9      282.10      304.44     57.82 o
  -4  21   9       78.93      164.40     56.20 o
  -3  21   9      263.27      357.09     60.28 o
  -2  21   9       27.50       49.42     56.57 o
  -1  21   9       13.29      -23.27     40.67 o
   0  21   9        0.21       41.28     56.86 o
   1  21   9       50.06       71.09     54.75 o
   2  21   9      142.41      198.62     68.75 o
   3  21   9       56.70       91.16     58.97 o
   4  21   9      201.28      328.49     78.64 o
  -3  22   9       26.79       54.75     40.97 o
  -2  22   9        0.95        8.18     33.24 o
  -1  22   9      174.11      114.64     73.03 o
   0  22   9      164.05      149.22    116.18 o
   1  22   9       82.43       61.31    113.21 o
   2  22   9      107.28      177.46    147.50 o
 -14   0  10        2.35       43.10     62.98 o
 -12   0  10      163.50      130.20     81.38 o
 -10   0  10      559.59      616.41    144.02 o
  -8   0  10       24.81       52.74     60.52 o
  -6   0  10     2655.82     3034.23    165.26 o
  -4   0  10        6.61       12.18     16.95 o
  -2   0  10     5176.69     5278.61    113.49 o
   0   0  10      695.91      691.52     38.84 o
   2   0  10      595.15      675.79     36.71 o
   4   0  10      753.16      805.70     47.74 o
   6   0  10      508.60      570.68     51.52 o
   8   0  10      138.20      106.31     46.19 o
  10   0  10       56.19       -2.84     74.87 o
  12   0  10      257.98      255.30    121.62 o
 -14   1  10       18.96       51.16     55.33 o
 -13   1  10      126.26      233.39     79.35 o
 -12   1  10        0.86       27.68     43.83 o
 -11   1  10      783.53      972.98    147.26 o
 -10   1  10      440.29      377.99     83.16 o
  -9   1  10      156.95      102.73     74.05 o
  -8   1  10       56.87       59.21     46.57 o
  -7   1  10      727.45      715.15     63.50 o
  -6   1  10      256.94      319.76     37.57 o
  -5   1  10      748.11      825.35     47.98 o
  -4   1  10      110.72      116.60     18.44 o
  -3   1  10      618.76      385.47     24.03 o
  -2   1  10        0.97       21.58      7.69 o
  -1   1  10      561.70      648.36     23.45 o
   0   1  10    17977.31    18049.08    124.94 o
   1   1  10      413.26      438.32     20.60 o
   2   1  10      805.37      822.26     32.24 o
   3   1  10       38.19       37.65      9.55 o
   4   1  10      122.82       97.86     17.30 o
   5   1  10      533.03      486.40     29.77 o
   6   1  10        4.36       26.76     13.67 o
   7   1  10       44.08       66.39     20.84 o
   8   1  10       59.48       73.41     24.70 o
   9   1  10        5.60       37.57     34.12 o
  10   1  10      104.93      105.08     50.32 o
  11   1  10      529.97      626.05    111.14 o
  12   1  10       34.76       73.49     64.20 o
 -14   2  10       55.85      103.69     64.58 o
 -13   2  10      116.04      173.68     68.14 o
 -12   2  10     1073.72     1138.56    148.26 o
 -11   2  10      326.68      360.79     87.38 o
 -10   2  10       12.81       43.66     54.62 o
  -9   2  10     1571.10     1608.83    152.18 o
  -8   2  10      196.15      177.76     61.17 o
  -7   2  10      376.52      346.99     53.92 o
  -6   2  10       73.88       68.16     21.82 o
  -5   2  10      109.26      126.04     20.12 o
  -4   2  10      428.73      383.04     29.83 o
  -3   2  10      910.26     1071.11     44.00 o
  -2   2  10    12937.14    13864.67    154.70 o
  -1   2  10     1179.38     1210.06     30.60 o
   0   2  10       43.43       46.91     12.16 o
   1   2  10     5048.76     5097.70     64.20 o
   2   2  10     2032.32     2032.40     53.81 o
   3   2  10        5.96       12.31      8.42 o
   4   2  10     1499.18     1581.81     48.33 o
   5   2  10        3.09       14.73     10.40 o
   6   2  10     1845.35     1947.53     67.84 o
   7   2  10      313.99      328.55     36.35 o
   8   2  10      224.00      204.40     41.71 o
   9   2  10      178.63      169.35     48.18 o
  10   2  10       13.60       44.43     41.86 o
  11   2  10      382.08      393.66     89.76 o
  12   2  10       32.08       25.57     45.72 o
 -14   3  10      143.66      142.29     69.52 o
 -13   3  10        6.93       62.22     61.00 o
 -12   3  10      477.40      522.77     74.37 o
 -11   3  10      140.19      118.19     48.04 o
 -10   3  10       56.39       50.88     37.33 o
  -9   3  10       86.68       34.43     32.95 o
  -8   3  10     7879.19     7985.42    237.36 o
  -7   3  10     1125.14     1047.86     66.49 o
  -6   3  10      658.58      704.73     48.01 o
  -5   3  10     1003.95     1057.91     47.56 o
  -4   3  10      263.24      266.21     25.18 o
  -3   3  10    17474.75    18158.51    217.35 o
  -2   3  10     3630.81     4101.21     69.67 o
  -1   3  10      129.41      102.91     19.84 o
   0   3  10       85.99       90.51     13.09 o
   1   3  10       91.22      100.33     12.42 o
   2   3  10       96.46       85.59     11.10 o
   3   3  10       49.43       30.79      8.58 o
   4   3  10      102.13       91.59     12.70 o
   5   3  10     4077.60     3999.87     78.80 o
   6   3  10      131.91      149.02     23.95 o
   7   3  10      828.52      858.57     47.41 o
   8   3  10      479.22      397.66     33.96 o
   9   3  10       96.63       95.87     38.92 o
  10   3  10     1441.34     1343.84    119.66 o
  11   3  10      542.54      528.03    102.89 o
  12   3  10       32.86      -21.56     51.56 o
 -13   4  10       12.31       42.38     57.13 o
 -12   4  10        5.84      -13.04     30.38 o
 -11   4  10        1.42        9.05     31.62 o
 -10   4  10      224.78      232.61     52.11 o
  -9   4  10     1828.28     1894.97    122.44 o
  -8   4  10       96.65      116.31     35.74 o
  -7   4  10     2916.08     2793.02    105.66 o
  -6   4  10      447.37      478.49     38.37 o
  -5   4  10       44.66       67.19     17.18 o
  -4   4  10      101.45      109.01     20.02 o
  -3   4  10      464.29      458.14     29.57 o
  -2   4  10      233.86      180.87     15.80 o
  -1   4  10       34.11       81.57     20.90 o
   0   4  10      217.15      183.78     17.26 o
   1   4  10       82.76      170.47     18.80 o
   2   4  10      665.74      644.32     27.13 o
   3   4  10      108.78      113.95     12.49 o
   4   4  10     1247.33     1342.34     39.72 o
   5   4  10      344.83      348.05     25.37 o
   6   4  10     2259.48     2387.92     69.72 o
   7   4  10      261.96      298.76     30.74 o
   8   4  10      107.76       81.55     23.43 o
   9   4  10       51.26      106.79     43.54 o
  10   4  10       15.45       -8.23     39.28 o
  11   4  10     1382.00     1621.90    138.15 o
  12   4  10      240.47      299.02     84.18 o
 -13   5  10      335.70      307.10     87.53 o
 -12   5  10        1.52       -9.25     47.80 o
 -11   5  10      563.46      468.85     67.29 o
 -10   5  10      210.44      208.22     47.98 o
  -9   5  10       95.60       82.37     33.26 o
  -8   5  10      229.19      231.52     43.60 o
  -7   5  10     1057.76     1029.33     66.28 o
  -6   5  10     1788.25     1770.67     74.81 o
  -5   5  10      341.51      304.75     29.66 o
  -4   5  10      268.83      277.09     26.63 o
  -3   5  10     6427.81     6259.97    100.41 o
  -2   5  10     2842.78     3045.97     56.90 o
  -1   5  10      133.89      144.64     24.83 o
   0   5  10        9.62       15.83      7.44 o
   1   5  10      128.63      115.19     14.00 o
   2   5  10       77.15       61.26     14.12 o
   3   5  10        5.18       19.47      8.27 o
   4   5  10      146.41      142.08     14.55 o
   5   5  10      583.30      536.98     28.77 o
   6   5  10      347.36      312.61     27.38 o
   7   5  10       36.92       21.56     13.44 o
   8   5  10        0.03       -3.87     22.16 o
   9   5  10       92.65      129.32     64.47 o
  10   5  10      166.64      277.22     68.21 o
  11   5  10        2.22       13.39     47.16 o
  12   5  10      111.25       64.47    110.76 o
 -13   6  10        2.79        2.31     55.99 o
 -12   6  10      657.91      757.74    126.77 o
 -11   6  10      148.59      119.61     41.70 o
 -10   6  10        0.00      -22.95     29.45 o
  -9   6  10     2121.13     2141.88    114.53 o
  -8   6  10      125.94       91.24     28.11 o
  -7   6  10     5464.18     5155.43    119.89 o
  -6   6  10     5053.77     5067.50    124.82 o
  -5   6  10       64.33       46.82     14.37 o
  -4   6  10      975.13      997.20     44.57 o
  -3   6  10        1.35       24.52     12.85 o
  -2   6  10     1060.22     1224.57     35.85 o
  -1   6  10        2.72       17.04     10.12 o
   0   6  10     2340.39     2396.64     65.00 o
   1   6  10     9177.75     9545.43    127.62 o
   2   6  10     2776.78     2564.81     57.93 o
   3   6  10     1280.65     1238.12     41.92 o
   4   6  10       38.38       39.62     12.69 o
   5   6  10        2.29        6.79     14.29 o
   6   6  10        2.68       16.53     17.80 o
   7   6  10      111.01      113.78     26.66 o
   8   6  10      174.61      144.49     50.48 o
   9   6  10      321.65      320.52     77.12 o
  10   6  10       37.78       82.71     46.04 o
  11   6  10      322.26      336.14     69.63 o
  12   6  10      670.65      761.97    122.29 o
 -13   7  10       75.59      112.50     65.64 o
 -12   7  10       26.16       -4.01     53.19 o
 -11   7  10      180.32      222.07     75.54 o
 -10   7  10     1282.38     1257.14     90.99 o
  -9   7  10      837.93      813.47     74.07 o
  -8   7  10     1288.09     1385.72     78.70 o
  -7   7  10      948.83      906.64     53.33 o
  -6   7  10       43.57       36.91     18.47 o
  -5   7  10     1757.22     1821.58     89.85 o
  -4   7  10      177.05      223.80     23.81 o
  -3   7  10     3206.32     3340.24     80.90 o
  -2   7  10        0.41       26.65     10.79 o
  -1   7  10        0.05       11.72     11.75 o
   0   7  10     1201.94     1405.22     45.20 o
   1   7  10      207.91      218.88     24.34 o
   2   7  10     2897.42     2633.73     53.90 o
   3   7  10      230.50      161.04     53.07 o
   4   7  10      606.73      631.86     32.37 o
   5   7  10      229.38      262.87     26.23 o
   6   7  10        2.97       11.98     20.13 o
   7   7  10       45.54       62.90     23.15 o
   8   7  10      591.76      607.55     73.85 o
   9   7  10      397.12      437.04     70.89 o
  10   7  10      613.66      666.82     88.20 o
  11   7  10       30.79      141.52     52.68 o
  12   7  10      496.41      404.46    107.90 o
 -13   8  10      277.85      226.31     84.60 o
 -12   8  10      600.05      823.72    133.44 o
 -11   8  10       51.16       10.29     41.19 o
 -10   8  10       36.17       16.52     29.05 o
  -9   8  10      704.03      625.01     64.80 o
  -8   8  10     3681.60     3790.99    127.35 o
  -7   8  10    16956.82    16748.48    235.18 o
  -6   8  10     2068.05     1885.43     81.29 o
  -5   8  10     1164.64     1096.03     58.25 o
  -4   8  10      117.32      126.13     18.76 o
  -3   8  10     2787.63     2809.43     64.35 o
  -2   8  10     1487.54     1546.42     45.26 o
  -1   8  10     2498.50     2478.16     56.24 o
   0   8  10      146.40      111.23     20.52 o
   1   8  10     1075.54      962.10     56.92 o
   2   8  10       25.66       36.18     16.82 o
   3   8  10      187.35      245.47     30.41 o
   4   8  10       16.70       20.64     13.02 o
   5   8  10      105.24      102.60     20.62 o
   6   8  10     1573.45     1504.12     70.70 o
   7   8  10     1250.43     1290.26     72.02 o
   8   8  10       21.17       60.94     52.95 o
   9   8  10       61.11       93.94     48.97 o
  10   8  10       26.29       44.34     47.57 o
  11   8  10      420.13      414.90     74.44 o
 -13   9  10      675.51      760.42    137.82 o
 -12   9  10      394.15      289.41     87.39 o
 -11   9  10        4.80      -41.82     42.94 o
 -10   9  10      422.94      506.60     80.22 o
  -9   9  10     1082.20     1138.66     85.27 o
  -8   9  10      179.26      145.11     29.69 o
  -7   9  10        8.00       33.36     22.17 o
  -6   9  10      509.25      478.01     48.08 o
  -5   9  10       79.63       86.28     32.40 o
  -4   9  10       74.07       68.51     13.67 o
  -3   9  10       38.84       45.31     15.20 o
  -2   9  10      534.31      569.69     37.66 o
  -1   9  10       88.30      107.40     20.61 o
   0   9  10      270.77      234.08     22.96 o
   1   9  10      156.28      126.28     19.20 o
   2   9  10      201.80      217.44     33.37 o
   3   9  10      404.02      408.75     36.68 o
   4   9  10      368.74      326.07     43.36 o
   5   9  10       94.35      124.71     22.79 o
   6   9  10     1156.37     1170.58     64.30 o
   7   9  10      303.20      249.16     49.43 o
   8   9  10      620.36      599.76     74.70 o
   9   9  10       19.28       98.07     43.29 o
  10   9  10      625.42      798.96     96.43 o
  11   9  10      621.44      587.95    115.31 o
 -12  10  10      358.47      425.28    109.65 o
 -11  10  10      310.74      376.10     78.68 o
 -10  10  10      191.87      157.16     57.86 o
  -9  10  10       42.58      -15.62     37.46 o
  -8  10  10     1120.44     1128.07     75.29 o
  -7  10  10     1259.02     1380.09     78.43 o
  -6  10  10     1414.29     1343.71     76.41 o
  -5  10  10       55.13       80.70     31.64 o
  -4  10  10     1989.31     1906.84     73.19 o
  -3  10  10     1131.13     1131.59     47.36 o
  -2  10  10      397.11      426.24     29.56 o
  -1  10  10       11.60       21.99     16.78 o
   0  10  10      897.56      873.02     47.22 o
   1  10  10      955.95      945.89     58.33 o
   2  10  10       14.72       34.91     15.30 o
   3  10  10      236.55      232.53     19.89 o
   4  10  10        4.03        7.37     16.69 o
   5  10  10      882.94      924.06     49.41 o
   6  10  10        0.01       14.51     15.75 o
   7  10  10      687.71      688.30     73.20 o
   8  10  10      245.96      349.69     64.24 o
   9  10  10        7.22        7.86     31.78 o
  10  10  10      105.63      181.94    159.23 o
  11  10  10      292.00      363.07     98.73 o
 -12  11  10      109.47      100.84     78.06 o
 -11  11  10       28.02        9.69     47.10 o
 -10  11  10      272.34      300.48     67.42 o
  -9  11  10      827.91      882.55    101.72 o
  -8  11  10      255.62      242.79     49.53 o
  -7  11  10       11.67        1.48     32.90 o
  -6  11  10       99.39      101.51     28.20 o
  -5  11  10      384.76      360.02     41.10 o
  -4  11  10      594.44      594.92     47.49 o
  -3  11  10      363.40      378.40     31.25 o
  -2  11  10      225.23      227.84     23.47 o
  -1  11  10     1214.09     1233.00     62.48 o
   0  11  10        7.93       31.37     25.99 o
   1  11  10      620.60      590.76     42.34 o
   2  11  10      978.37      953.75     53.02 o
   3  11  10     5567.21     5378.94    128.83 o
   4  11  10     1721.47     1638.53     92.32 o
   5  11  10        0.08        5.26     12.07 o
   6  11  10       84.91       52.40     18.73 o
   7  11  10      943.99      994.22     71.46 o
   8  11  10      452.03      586.20    107.93 o
   9  11  10      376.40      454.93    185.99 o
  10  11  10     1471.05     1535.66    175.41 o
 -12  12  10      363.70      393.17     81.66 o
 -11  12  10      379.30      307.08     75.65 o
 -10  12  10       29.50       27.11     57.52 o
  -9  12  10      574.54      565.49     85.69 o
  -8  12  10      167.99      146.46     43.67 o
  -7  12  10      213.47      129.52     55.56 o
  -6  12  10      734.35      708.29     59.35 o
  -5  12  10      537.67      521.10     57.81 o
  -4  12  10     1112.19     1092.86     57.18 o
  -3  12  10       15.36       72.80     30.36 o
  -2  12  10      511.11      468.08     32.23 o
  -1  12  10       29.55       67.46     21.26 o
   0  12  10      448.47      406.87     40.52 o
   1  12  10     1716.78     1667.64     68.16 o
   2  12  10      376.18      352.33     25.58 o
   3  12  10      205.09      154.48     34.99 o
   4  12  10      522.76      498.25     76.09 o
   5  12  10        0.79        5.46      8.85 o
   6  12  10      279.95      234.25     27.81 o
   7  12  10     2083.57     1934.31    109.55 o
   8  12  10      869.97     1126.96    145.63 o
   9  12  10      165.89      264.96     83.73 o
  10  12  10      289.72      341.46     93.68 o
 -11  13  10      386.80      419.93     81.15 o
 -10  13  10       54.60        7.30     46.25 o
  -9  13  10     2166.26     2265.26    138.89 o
  -8  13  10       24.90       20.40     33.44 o
  -7  13  10      978.66      950.30     93.53 o
  -6  13  10     3270.18     3074.66    139.39 o
  -5  13  10     1078.96     1078.62     78.14 o
  -4  13  10       52.75       89.68     22.62 o
  -3  13  10     1768.09     1750.52     66.80 o
  -2  13  10      377.14      404.91     31.08 o
  -1  13  10     4190.84     4072.76    115.72 o
   0  13  10     1800.58     1832.68     93.88 o
   1  13  10      304.99      335.06     34.17 o
   2  13  10       25.31       11.43      8.16 o
   3  13  10        3.78       27.38     25.27 o
   4  13  10      120.29       80.81     29.46 o
   5  13  10        0.14       20.26     32.07 o
   6  13  10        2.62        6.43     20.06 o
   7  13  10      859.72      985.34    128.41 o
   8  13  10      164.70      379.39     72.85 o
   9  13  10      528.92      603.16    115.54 o
  10  13  10      273.83      424.01    101.94 o
 -11  14  10     1027.42     1149.74    163.44 o
 -10  14  10     1348.37     1389.81    136.33 o
  -9  14  10      318.61      335.83     61.34 o
  -8  14  10      193.42      141.45     45.63 o
  -7  14  10      190.92      167.82     49.01 o
  -6  14  10      178.74      234.33     45.87 o
  -5  14  10      660.66      730.69     59.93 o
  -4  14  10        7.06       45.07     23.20 o
  -3  14  10        0.26       52.52     19.16 o
  -2  14  10        0.07       16.92     14.15 o
  -1  14  10      932.75     1007.25     84.65 o
   0  14  10     5597.05     5306.16    163.91 o
   1  14  10     1231.09     1196.51     63.82 o
   2  14  10     2190.67     2101.91     68.17 o
   3  14  10       38.90        5.77     21.55 o
   4  14  10        9.91       11.12     14.95 o
   5  14  10      290.24      351.05     97.27 o
   6  14  10       15.77      149.29    138.76 o
   7  14  10       41.89       81.36     49.65 o
   8  14  10     1137.23     1275.69    154.88 o
   9  14  10       36.57      133.25     52.54 o
 -10  15  10      334.74      351.11     79.02 o
  -9  15  10      896.49      937.61     93.78 o
  -8  15  10        0.11      -19.82     32.94 o
  -7  15  10       52.95       65.10     39.06 o
  -6  15  10      582.46      669.42     61.42 o
  -5  15  10      436.23      445.36     48.55 o
  -4  15  10      114.65      231.29     63.68 o
  -3  15  10       61.86       90.73     31.24 o
  -2  15  10      154.98      259.32     44.28 o
  -1  15  10      483.01      543.59     70.16 o
   0  15  10       44.18       57.35     28.35 o
   1  15  10      389.38      431.43     52.95 o
   2  15  10      906.07      872.85     45.56 o
   3  15  10      246.71      174.16     45.56 o
   4  15  10      538.48      541.40     82.41 o
   5  15  10      101.21      148.63     57.65 o
   6  15  10      269.73      412.39    204.57 o
   7  15  10      275.13      464.81    101.43 o
   8  15  10       89.60      145.36     52.85 o
   9  15  10      194.26      306.37     87.80 o
 -10  16  10      183.07      135.47     56.20 o
  -9  16  10        0.32      -38.79     38.79 o
  -8  16  10      223.03      228.18     52.92 o
  -7  16  10        0.29       33.92     24.57 o
  -6  16  10       46.57      119.20     48.89 o
  -5  16  10      221.39      276.10     69.70 o
  -4  16  10       78.68      136.29     36.13 o
  -3  16  10      253.71      333.38     50.86 o
  -2  16  10      221.57      281.37     47.28 o
  -1  16  10      259.01      310.21     54.43 o
   0  16  10      207.32      225.55     46.80 o
   1  16  10       86.22      103.34     46.65 o
   2  16  10      250.01      272.65     53.34 o
   3  16  10      706.69      719.17     71.81 o
   4  16  10      196.98      225.88     58.80 o
   5  16  10      125.22      123.17     55.03 o
   6  16  10      408.89      478.07    104.47 o
   7  16  10      602.20      698.40     97.95 o
   8  16  10     1532.05     1431.78    141.00 o
  -9  17  10      132.81      152.92     49.38 o
  -8  17  10        3.94       37.91     32.92 o
  -7  17  10      481.74      614.24     63.34 o
  -6  17  10       99.62       98.03     54.52 o
  -5  17  10        0.03       78.80     27.05 o
  -4  17  10      796.72      917.34     83.44 o
  -3  17  10      453.88      403.77     57.88 o
  -2  17  10      437.75      453.54     58.97 o
  -1  17  10        1.06       57.13     55.20 o
   0  17  10        0.01      102.30     50.42 o
   1  17  10     1536.72     1596.78    102.78 o
   2  17  10       30.06       85.93     31.95 o
   3  17  10     1005.60      895.88     81.71 o
   4  17  10     1504.27     1572.83    108.98 o
   5  17  10        8.78       61.58     53.44 o
   6  17  10     1194.19     1181.07    234.84 o
   7  17  10      707.75      788.45    105.98 o
  -8  18  10      509.83      483.05     74.88 o
  -7  18  10       28.24      115.00     52.87 o
  -6  18  10        0.42       99.08     48.18 o
  -5  18  10       65.52      145.40     39.06 o
  -4  18  10      203.90      291.61     51.89 o
  -3  18  10      449.29      546.59     81.38 o
  -2  18  10       62.20      186.76     41.31 o
  -1  18  10       36.35      155.82     77.23 o
   0  18  10      843.07      864.83     89.43 o
   1  18  10      118.43      153.72     50.52 o
   2  18  10        7.66       80.68     42.63 o
   3  18  10      553.61      548.02     86.29 o
   4  18  10       40.35       66.59     46.77 o
   5  18  10      328.56      361.39     90.12 o
   6  18  10        0.92       94.46    110.49 o
   7  18  10      332.54      451.81     84.00 o
  -7  19  10       13.04       73.81     35.86 o
  -6  19  10      886.95      803.16     86.68 o
  -5  19  10        0.01       98.57     38.45 o
  -4  19  10      409.98      399.35     58.46 o
  -3  19  10      101.82       88.09     36.70 o
  -2  19  10        0.08       83.18     40.04 o
  -1  19  10      192.39      222.87     62.43 o
   0  19  10      101.06      184.08     60.31 o
   1  19  10       22.18      -17.68     51.82 o
   2  19  10       27.48       21.89     52.35 o
   3  19  10      222.21      269.60     69.18 o
   4  19  10      158.87      150.69     58.31 o
   5  19  10       74.28       99.22     66.87 o
   6  19  10        0.43       48.63     58.16 o
  -6  20  10      132.52      131.48     53.00 o
  -5  20  10       67.43      139.76     53.97 o
  -4  20  10      174.53      188.93     62.72 o
  -3  20  10       37.03       80.89     87.23 o
  -2  20  10      173.06      215.89     58.80 o
  -1  20  10      195.13      423.87     93.36 o
   0  20  10       82.88       91.34    105.30 o
   1  20  10        6.48       52.15     79.86 o
   2  20  10       23.96      109.89     53.74 o
   3  20  10     1118.82     1319.45    132.78 o
   4  20  10       56.30        8.27     63.56 o
   5  20  10      101.78       91.51     66.84 o
  -5  21  10       71.14      126.32     55.68 o
  -4  21  10      639.06      605.21    146.67 o
  -3  21  10       23.20      153.82     61.01 o
  -2  21  10      353.05      390.02     76.77 o
  -1  21  10       92.07      157.36     69.02 o
   0  21  10      102.92      135.43     62.01 o
   1  21  10       49.57       90.85    164.17 o
   2  21  10      366.39      397.03     78.67 o
   3  21  10      364.69      436.55     84.92 o
  -2  22  10        2.02       83.07     46.69 o
  -1  22  10      110.06       89.18     58.20 o
   0  22  10      214.90      252.37     89.57 o
   1  22  10       38.55      128.74    107.41 o
 -13   0  11       17.60        5.19     71.54 o
 -11   0  11      565.21      320.68    125.04 o
  -9   0  11     4018.54     4484.16    348.77 o
  -7   0  11    31820.80    33227.68    585.82 o
  -5   0  11     1466.65     1605.81     97.36 o
  -3   0  11       13.06       32.14     19.34 o
  -1   0  11     5536.87     5435.45    109.50 o
   1   0  11     2382.51     2106.76     67.34 o
   3   0  11      966.80      868.19     46.07 o
   5   0  11      454.99      448.07     39.09 o
   7   0  11      117.94      136.63     50.19 o
   9   0  11     1017.28     1108.99    130.94 o
  11   0  11       17.23      -88.76     88.76 o
 -13   1  11       74.16       23.58     39.52 o
 -12   1  11        4.53       60.02     56.89 o
 -11   1  11     1302.00     1447.61    188.78 o
 -10   1  11     1349.09     1338.44    145.39 o
  -9   1  11       66.27       78.83     56.90 o
  -8   1  11      614.72      705.58     99.40 o
  -7   1  11      559.83      610.40     69.77 o
  -6   1  11       83.51       81.86     23.21 o
  -5   1  11      495.42      517.68     36.89 o
  -4   1  11      115.18      143.86     19.99 o
  -3   1  11      560.34      602.21     28.81 o
  -2   1  11     1389.25     1475.76     44.04 o
  -1   1  11      623.59      487.97     72.33 o
   0   1  11     5610.43     5536.03     78.41 o
   1   1  11      123.69      124.46     13.51 o
   2   1  11      893.54      954.64     33.07 o
   3   1  11       37.13       34.27     10.09 o
   4   1  11      369.10      344.33     21.55 o
   5   1  11       41.34       60.38     12.11 o
   6   1  11       24.10       13.95     14.39 o
   7   1  11      229.60      236.32     30.84 o
   8   1  11       23.92       57.78     37.85 o
   9   1  11        1.28       -5.71     26.29 o
  10   1  11      356.73      267.53     64.37 o
  11   1  11       90.81      135.70     64.43 o
  12   1  11        8.30      -26.48     55.84 o
 -13   2  11       66.16      110.71     65.28 o
 -12   2  11      252.83      365.61     93.65 o
 -11   2  11      792.49      977.12    133.68 o
 -10   2  11      948.30      969.85    127.16 o
  -9   2  11     2047.52     2207.92    175.55 o
  -8   2  11       45.72       51.62     43.59 o
  -7   2  11     6529.68     6485.63    182.86 o
  -6   2  11      467.19      551.41     43.68 o
  -5   2  11     1075.29     1107.34     49.70 o
  -4   2  11      887.91      896.96     44.83 o
  -3   2  11      113.41      173.72     20.49 o
  -2   2  11     2216.59     2338.03    166.76 o
  -1   2  11        0.22       33.28     10.43 o
   0   2  11        9.45       14.78      5.52 o
   1   2  11     6149.22     5955.70     72.68 o
   2   2  11      944.18      923.71     32.40 o
   3   2  11      972.51      928.59     42.93 o
   4   2  11       10.00       26.07     12.17 o
   5   2  11       59.78       44.69     13.48 o
   6   2  11      104.14       96.11     15.90 o
   7   2  11      347.12      345.64     42.48 o
   8   2  11       47.24       45.55     30.34 o
   9   2  11      544.19      604.20     80.18 o
  10   2  11       18.82       26.69     41.27 o
  11   2  11        0.54      -41.46     50.80 o
  12   2  11       32.46      -39.26     54.10 o
 -13   3  11     1069.94     1614.85    182.15 o
 -12   3  11      211.01      271.39     61.76 o
 -11   3  11      442.70      403.37     68.07 o
 -10   3  11      207.99      165.37     48.90 o
  -9   3  11      324.60      304.97     56.29 o
  -8   3  11      881.04      866.82     85.32 o
  -7   3  11      104.97       94.96     27.04 o
  -6   3  11     1860.71     1879.12     77.35 o
  -5   3  11      469.34      471.53     35.93 o
  -4   3  11      104.05       79.69     17.44 o
  -3   3  11      165.35      252.22     23.42 o
  -2   3  11      173.26      129.83     35.81 o
  -1   3  11       20.27       51.79     23.14 o
   0   3  11     2564.33     2423.06     55.25 o
   1   3  11       22.48       35.01     11.30 o
   2   3  11     1134.63     1102.98     31.94 o
   3   3  11       42.29       11.42      9.78 o
   4   3  11      221.77      181.99     17.24 o
   5   3  11      417.79      345.75     28.26 o
   6   3  11      106.33      136.91     23.00 o
   7   3  11       42.16       44.07     18.79 o
   8   3  11      430.95      435.63     49.10 o
   9   3  11       55.99       58.85     41.84 o
  10   3  11      373.01      423.39     93.08 o
  11   3  11       56.39       25.18     44.38 o
  12   3  11      101.81       95.91     63.16 o
 -13   4  11       12.04       62.26     56.37 o
 -12   4  11      926.46      955.10     99.33 o
 -11   4  11      307.12      317.18     73.15 o
 -10   4  11       48.89       47.92     36.02 o
  -9   4  11      318.00      277.41     53.76 o
  -8   4  11      405.45      386.60     53.92 o
  -7   4  11     1457.63     1530.72     80.95 o
  -6   4  11      481.06      405.42     39.64 o
  -5   4  11      725.74      736.30     47.26 o
  -4   4  11     1825.55     1879.84     64.16 o
  -3   4  11      170.52      188.35     22.65 o
  -2   4  11     1374.61     1015.20    161.07 o
  -1   4  11      509.37      488.42     28.37 o
   0   4  11       44.65       75.84     12.54 o
   1   4  11     8055.86     7721.11     90.81 o
   2   4  11      716.20      774.53     27.81 o
   3   4  11      543.83      518.52     25.66 o
   4   4  11      155.89      145.27     16.77 o
   5   4  11      175.80      188.32     20.96 o
   6   4  11        6.87       17.57     20.78 o
   7   4  11      122.41      108.93     20.17 o
   8   4  11       15.62       39.39     27.84 o
   9   4  11      118.19       38.90     47.52 o
  10   4  11       76.40       78.92     41.92 o
  11   4  11        1.99       30.92     42.52 o
  12   4  11        0.98      -33.04     60.76 o
 -13   5  11     1577.20     1858.32    195.50 o
 -12   5  11       14.83        2.01     53.34 o
 -11   5  11      354.09      490.05     72.20 o
 -10   5  11      119.82       82.22     39.86 o
  -9   5  11      690.66      767.43     72.44 o
  -8   5  11    11426.02    11977.64    262.01 o
  -7   5  11      121.78      115.29     30.37 o
  -6   5  11       62.62       62.90     22.06 o
  -5   5  11     1080.16     1072.43     56.03 o
  -4   5  11      258.17      282.83     26.91 o
  -3   5  11     2754.38     2703.69     67.55 o
  -2   5  11       30.06       27.41     14.47 o
  -1   5  11      601.68      614.00     31.59 o
   0   5  11     1143.17      989.53     31.22 o
   1   5  11      109.24      110.40     12.42 o
   2   5  11     1215.48     1238.99     43.51 o
   3   5  11       93.66       96.57     16.84 o
   4   5  11      938.46      921.16     35.87 o
   5   5  11     3440.73     3312.01     72.80 o
   6   5  11      934.96      831.08     43.64 o
   7   5  11      521.21      498.08     35.16 o
   8   5  11      102.24      128.41     24.94 o
   9   5  11       84.27      144.57     47.55 o
  10   5  11      202.90      201.28     56.74 o
  11   5  11       99.67      115.74     52.79 o
  12   5  11        0.86       79.06     65.21 o
 -13   6  11        5.83       -4.27     60.41 o
 -12   6  11      545.36      686.45    123.97 o
 -11   6  11      138.47      204.79     50.37 o
 -10   6  11      241.53      220.88     49.77 o
  -9   6  11      305.02      314.76     49.90 o
  -8   6  11      155.88      197.67     45.10 o
  -7   6  11      821.84      848.25     57.05 o
  -6   6  11     3022.21     3043.53     99.26 o
  -5   6  11      624.82      565.54     49.73 o
  -4   6  11       22.69       31.52     18.03 o
  -3   6  11      273.06      240.53     28.97 o
  -2   6  11        8.32       13.44     10.08 o
  -1   6  11      457.89      467.87     24.86 o
   0   6  11      444.62      466.71     31.45 o
   1   6  11        2.70       11.38     10.77 o
   2   6  11      514.42      500.43     48.94 o
   3   6  11     4419.23     4536.84     82.30 o
   4   6  11      669.95      616.61     32.47 o
   5   6  11      167.72       93.78     25.95 o
   6   6  11      452.82      387.57     37.23 o
   7   6  11        2.30       29.76     24.15 o
   8   6  11      179.59      196.21     50.37 o
   9   6  11      149.14      163.21     49.76 o
  10   6  11       14.49       40.75     41.42 o
  11   6  11      196.71      203.29     58.71 o
 -13   7  11      159.80       69.99     69.36 o
 -12   7  11       49.75      -42.47     68.95 o
 -11   7  11       36.51       22.89     35.86 o
 -10   7  11     1855.14     1783.43    110.35 o
  -9   7  11      183.75      180.16     43.55 o
  -8   7  11     3705.98     3699.95    128.26 o
  -7   7  11        5.66        9.67     20.60 o
  -6   7  11      201.79      193.32     34.55 o
  -5   7  11      731.85      714.21     51.02 o
  -4   7  11      268.70      273.70     27.42 o
  -3   7  11      373.92      397.61     27.66 o
  -2   7  11      972.57      884.50     28.05 o
  -1   7  11      239.82      236.96     19.69 o
   0   7  11       89.01      107.97     16.22 o
   1   7  11       34.33       48.23     17.55 o
   2   7  11      290.30      302.08     22.61 o
   3   7  11     2632.49     2584.30     74.74 o
   4   7  11      542.36      550.45     31.13 o
   5   7  11      747.36      727.75     42.64 o
   6   7  11      259.41      244.97     31.55 o
   7   7  11      501.49      491.24     46.69 o
   8   7  11       59.85       78.13     35.51 o
   9   7  11       57.59       72.36     64.49 o
  10   7  11      351.06      497.99     75.34 o
  11   7  11      295.74      372.49     99.77 o
 -13   8  11       20.47      -13.44     49.46 o
 -12   8  11     1236.30     1622.00    178.83 o
 -11   8  11      131.57      145.40     61.79 o
 -10   8  11        0.40       -2.41     43.55 o
  -9   8  11     1509.24     1570.66    101.48 o
  -8   8  11        0.30       18.44     21.38 o
  -7   8  11     9183.64     8933.38    160.89 o
  -6   8  11       21.35       58.76     20.48 o
  -5   8  11     1846.38     1735.42     66.23 o
  -4   8  11      839.79      793.35     44.24 o
  -3   8  11     1698.04     1724.51     73.71 o
  -2   8  11      288.58      357.18     23.78 o
  -1   8  11        7.81       26.43     19.38 o
   0   8  11       47.86       34.01     13.14 o
   1   8  11      330.39      346.04     30.62 o
   2   8  11      336.39      309.08     29.11 o
   3   8  11       53.81       51.24     21.03 o
   4   8  11      400.99      396.08     39.35 o
   5   8  11       35.76       23.13     17.18 o
   6   8  11      814.65      774.68     46.12 o
   7   8  11      483.78      465.27     62.65 o
   8   8  11       41.37       36.39     46.36 o
   9   8  11      174.76      143.92     56.75 o
  10   8  11      270.19      283.00     63.50 o
  11   8  11      266.59      413.93    104.00 o
 -12   9  11       71.87       87.94     57.59 o
 -11   9  11      158.36       74.04     53.04 o
 -10   9  11     1085.36     1166.95     90.64 o
  -9   9  11        0.99        8.28     25.95 o
  -8   9  11        0.42       -2.53     23.15 o
  -7   9  11      279.38      228.88     33.62 o
  -6   9  11      120.10      147.16     28.02 o
  -5   9  11     3286.29     3345.61    102.30 o
  -4   9  11      742.15      686.33     51.15 o
  -3   9  11     6472.11     6210.11    126.47 o
  -2   9  11     1331.55     1197.93     44.85 o
  -1   9  11       56.26       94.83     23.41 o
   0   9  11      614.31      588.00     55.83 o
   1   9  11      285.11      307.85     42.53 o
   2   9  11       60.09       54.47     15.48 o
   3   9  11      424.92      491.16     43.23 o
   4   9  11        0.19       12.59     29.30 o
   5   9  11      837.05      876.13     50.36 o
   6   9  11     1112.75     1015.66     68.42 o
   7   9  11     1062.40     1142.37     78.59 o
   8   9  11        3.56       69.14     47.26 o
   9   9  11        2.54       15.65     54.68 o
  10   9  11      340.79      358.26    196.60 o
  11   9  11      102.61      136.74     69.78 o
 -12  10  11      768.28      964.60    143.12 o
 -11  10  11      270.13      191.55     59.88 o
 -10  10  11      315.23      344.00     73.03 o
  -9  10  11     1186.60     1013.60    107.63 o
  -8  10  11      235.62      203.25     47.09 o
  -7  10  11     1790.51     1677.63     86.87 o
  -6  10  11        2.34       25.61     26.70 o
  -5  10  11        9.43       30.08     19.27 o
  -4  10  11     1074.17     1065.35     60.50 o
  -3  10  11      112.65      150.96     31.21 o
  -2  10  11     2185.32     2071.06     64.91 o
  -1  10  11      582.91      534.46     34.17 o
   0  10  11        0.11        4.82     10.09 o
   1  10  11      687.62      712.32     53.30 o
   2  10  11       15.42       34.83     11.95 o
   3  10  11        6.95       87.39     51.05 o
   4  10  11      462.62      426.75     40.28 o
   5  10  11      271.65      110.02     59.47 o
   6  10  11      107.78      119.66     23.97 o
   7  10  11     2587.66     2537.93    112.74 o
   8  10  11        0.69       58.26     70.48 o
   9  10  11      156.27      140.83    174.20 o
  10  10  11       91.87      193.99     80.62 o
 -12  11  11      515.62      493.72    108.91 o
 -11  11  11       24.15       42.80     44.67 o
 -10  11  11      547.92      575.18     87.69 o
  -9  11  11      130.44       84.56     47.12 o
  -8  11  11      368.75      343.14     58.58 o
  -7  11  11      726.06      706.10     73.40 o
  -6  11  11      283.76      248.42     47.49 o
  -5  11  11      489.19      439.59     64.51 o
  -4  11  11      147.43      156.88     23.75 o
  -3  11  11     2433.88     2309.63     82.03 o
  -2  11  11      207.07      222.48     32.26 o
  -1  11  11       94.53      101.04     28.94 o
   0  11  11        8.59       23.57     14.59 o
   1  11  11      827.65      770.27     43.04 o
   2  11  11     1692.04     1596.89     99.62 o
   3  11  11      884.54      768.71     35.49 o
   4  11  11     1062.73     1013.49     59.67 o
   5  11  11      776.94      534.21    123.70 o
   6  11  11      932.83      905.09     51.72 o
   7  11  11      764.63      827.65     75.52 o
   8  11  11       15.67       29.91     61.50 o
   9  11  11      217.00      290.17    158.01 o
  10  11  11       14.87       68.71    137.79 o
 -11  12  11     1068.86     1142.29    126.69 o
 -10  12  11      277.24      212.76     66.93 o
  -9  12  11      526.03      526.93     70.82 o
  -8  12  11        2.73      -29.80     32.98 o
  -7  12  11        5.15       26.74     36.64 o
  -6  12  11      418.03      519.76     52.22 o
  -5  12  11        6.22       39.27     22.88 o
  -4  12  11       15.56       54.12     24.92 o
  -3  12  11     1273.41     1201.43     52.19 o
  -2  12  11       35.47      103.49     30.77 o
  -1  12  11       89.03       55.27     29.85 o
   0  12  11     2666.62     2615.53     87.29 o
   1  12  11        4.88        8.60     13.85 o
   2  12  11      346.27      342.34     54.60 o
   3  12  11      291.36      331.49     52.57 o
   4  12  11      179.57      203.86     37.25 o
   5  12  11       98.12       31.21     31.77 o
   6  12  11       63.11       43.42     22.97 o
   7  12  11     1729.65     2038.47    195.46 o
   8  12  11        3.30      101.93     45.38 o
   9  12  11       94.22      257.32     85.14 o
  10  12  11      177.87      367.57    105.94 o
 -11  13  11      287.56      256.26    101.34 o
 -10  13  11      310.23      323.56     75.08 o
  -9  13  11        8.00       26.58     34.49 o
  -8  13  11       10.47      -14.40     33.45 o
  -7  13  11      295.25      273.89     56.34 o
  -6  13  11     2871.04     2730.14    158.22 o
  -5  13  11       32.25       52.37     24.67 o
  -4  13  11       70.02      133.05     37.11 o
  -3  13  11     1223.46     1203.37     49.27 o
  -2  13  11     1490.44     1384.52     68.89 o
  -1  13  11     1285.15     1310.04     65.65 o
   0  13  11       23.20       73.75     28.11 o
   1  13  11      383.81      423.35     36.57 o
   2  13  11       45.81       37.09     29.72 o
   3  13  11        1.98       11.77     26.70 o
   4  13  11      265.40      343.25     68.90 o
   5  13  11        5.97       85.49     54.60 o
   6  13  11       51.43       88.97     59.48 o
   7  13  11        0.10      154.98     51.12 o
   8  13  11      517.40      689.16    115.36 o
   9  13  11       17.48       15.06     76.95 o
 -10  14  11       76.80       77.66     50.23 o
  -9  14  11      190.61      184.97     51.97 o
  -8  14  11     1360.40     1493.87    112.63 o
  -7  14  11        8.12       48.64     37.25 o
  -6  14  11       32.79      117.98     42.19 o
  -5  14  11       52.68       94.77     27.01 o
  -4  14  11      707.10      664.71     54.06 o
  -3  14  11       34.45       96.71     28.09 o
  -2  14  11       52.07       88.94     33.65 o
  -1  14  11     2056.71     2086.08    116.56 o
   0  14  11       67.46      125.62     30.32 o
   1  14  11      565.39      589.88     44.69 o
   2  14  11     1144.36     1049.17     75.19 o
   3  14  11      217.36      150.66     37.38 o
   4  14  11       21.57      -45.45     63.15 o
   5  14  11     1088.64     1169.99    145.38 o
   6  14  11       84.78      152.13    113.26 o
   7  14  11      534.38      848.55    105.62 o
   8  14  11       97.16      135.92     49.36 o
   9  14  11      206.64      238.26     77.30 o
 -10  15  11       22.96       50.89     48.60 o
  -9  15  11        3.50       32.33     33.14 o
  -8  15  11      111.42      110.15     40.74 o
  -7  15  11       87.66       91.22     39.57 o
  -6  15  11     1087.59     1056.54     75.99 o
  -5  15  11        2.54       57.74     25.28 o
  -4  15  11      102.36      111.16     26.04 o
  -3  15  11      700.38      704.37     67.75 o
  -2  15  11      676.12      705.40     65.99 o
  -1  15  11        1.42       11.54     27.36 o
   0  15  11      600.92      582.88     59.37 o
   1  15  11     1942.25     1834.55    100.75 o
   2  15  11      327.94      397.87     51.46 o
   3  15  11       14.42       21.32     28.04 o
   4  15  11       28.73       52.85     33.33 o
   5  15  11        0.54       61.91     83.66 o
   6  15  11     1129.95     1201.67    154.87 o
   7  15  11        1.56      126.33     51.33 o
   8  15  11      778.70      915.45    113.51 o
  -9  16  11        4.96       20.79     41.17 o
  -8  16  11      114.16      115.89     43.85 o
  -7  16  11      140.55      128.24     35.32 o
  -6  16  11     1957.03     2075.05    106.70 o
  -5  16  11     1665.54     1616.04     89.83 o
  -4  16  11     1211.65     1129.66     89.75 o
  -3  16  11      977.07     1074.25     86.05 o
  -2  16  11       52.35       89.49     33.83 o
  -1  16  11     1667.27     1697.66    114.33 o
   0  16  11       18.02       49.14     37.27 o
   1  16  11      368.81      396.03     52.51 o
   2  16  11       74.90       45.48     35.88 o
   3  16  11      429.93      495.85     58.87 o
   4  16  11       45.52       87.37     74.38 o
   5  16  11      273.85      292.78    100.76 o
   6  16  11       52.59      195.77    134.93 o
   7  16  11       50.65      153.29     57.81 o
   8  16  11     1320.95     1521.61    148.76 o
  -9  17  11       42.66       -1.70     50.19 o
  -8  17  11       17.63       69.74     37.72 o
  -7  17  11      113.20      165.19     43.39 o
  -6  17  11        3.54       53.09     37.35 o
  -5  17  11     1098.49     1050.45     90.81 o
  -4  17  11       13.87      112.23     33.88 o
  -3  17  11        0.27       99.03     35.59 o
  -2  17  11        3.46      105.24     34.30 o
  -1  17  11     1025.61     1140.31     98.53 o
   0  17  11      122.59      195.33     51.43 o
   1  17  11      140.13      174.75     48.94 o
   2  17  11      649.48      612.46     89.81 o
   3  17  11       31.11       96.36     49.93 o
   4  17  11      258.86      345.96     75.77 o
   5  17  11        2.11      -51.14     59.73 o
   6  17  11     1093.44     1204.98    189.20 o
   7  17  11        1.34       94.67     51.55 o
  -8  18  11      421.25      355.09     84.33 o
  -7  18  11        3.56       29.97     44.87 o
  -6  18  11      444.54      463.23     64.96 o
  -5  18  11      453.96      617.05     72.52 o
  -4  18  11      311.08      253.01     55.35 o
  -3  18  11       47.54      141.04     46.57 o
  -2  18  11        1.55       93.42     35.78 o
  -1  18  11        6.59       69.55     88.22 o
   0  18  11     1280.05     1355.83    222.80 o
   1  18  11       45.29       66.74     53.90 o
   2  18  11       62.44       43.02     55.65 o
   3  18  11      394.49      370.05     75.99 o
   4  18  11       33.72       71.47     55.40 o
   5  18  11        0.14       87.10     63.90 o
   6  18  11       78.15      197.31     91.33 o
  -7  19  11      187.05      206.58     60.35 o
  -6  19  11        0.59      125.24     50.05 o
  -5  19  11      248.62      276.02     68.80 o
  -4  19  11       63.97      118.21     70.90 o
  -3  19  11       29.06       89.43     46.12 o
  -2  19  11      188.19      231.66     77.31 o
  -1  19  11      354.95      278.72     92.27 o
   0  19  11        0.12       90.86    173.68 o
   1  19  11      109.02      166.04    121.69 o
   2  19  11        7.96       49.61     65.87 o
   3  19  11     1121.94     1138.51    127.42 o
   4  19  11       51.01      -30.77     60.97 o
   5  19  11        7.00       83.62     65.02 o
  -6  20  11      347.93      648.03     98.11 o
  -5  20  11      155.35      215.75     61.78 o
  -4  20  11       49.31       62.72     74.97 o
  -3  20  11      520.40      476.37     84.20 o
  -2  20  11       89.70      246.21     93.59 o
  -1  20  11        6.34      115.03    185.77 o
   0  20  11      298.31      258.00     97.68 o
   1  20  11      130.20      114.82     61.74 o
   2  20  11      739.11      787.78    107.72 o
   3  20  11       14.49      118.78     58.98 o
   4  20  11        5.96      149.46     68.03 o
  -4  21  11       16.63       79.84     60.01 o
  -3  21  11       26.71      115.32     50.36 o
  -2  21  11      929.96      987.62    117.62 o
  -1  21  11      227.94      285.21     93.15 o
   0  21  11      215.39      220.50    171.56 o
   1  21  11       93.70       67.36     50.01 o
   2  21  11       10.25      -20.93     70.09 o
 -12   0  12      674.06      711.43    174.78 o
 -10   0  12     2956.27     3650.59    335.12 o
  -8   0  12       11.66      -27.26     71.53 o
  -6   0  12      648.02      738.01     86.65 o
  -4   0  12      454.61      451.04     36.00 o
  -2   0  12     1946.33     1958.08     74.03 o
   0   0  12      183.61      123.47     42.53 o
   2   0  12       10.42       17.27     14.64 o
   4   0  12       53.08       55.56     17.45 o
   6   0  12        0.83       31.00     26.70 o
   8   0  12       76.12       93.76     33.86 o
  10   0  12       44.70       51.87     50.84 o
 -13   1  12      445.20      440.18    101.64 o
 -12   1  12        4.11      -29.39     48.11 o
 -11   1  12       70.72       75.20     53.45 o
 -10   1  12       54.22       40.00     49.77 o
  -9   1  12      125.54      145.06     59.38 o
  -8   1  12     1498.78     1559.78    144.21 o
  -7   1  12      493.58      550.08     67.47 o
  -6   1  12        0.05       19.45     21.95 o
  -5   1  12     5078.58     5084.84    119.84 o
  -4   1  12       26.36       40.73     12.39 o
  -3   1  12     4655.59     4812.41     74.79 o
  -2   1  12      305.92      345.12     22.86 o
  -1   1  12     6941.29     6619.63    102.96 o
   0   1  12     1565.00     1491.20     42.94 o
   1   1  12       41.34       62.64     11.96 o
   2   1  12       51.72       63.85     13.99 o
   3   1  12      805.00      830.22     36.36 o
   4   1  12      280.87      278.30     21.89 o
   5   1  12     1155.87      979.30     36.69 o
   6   1  12       22.27       39.47     12.27 o
   7   1  12     2577.91     2419.42     89.88 o
   8   1  12      263.15      268.33     39.01 o
   9   1  12       41.64       72.57     27.20 o
  10   1  12        3.16      -12.47     39.49 o
  11   1  12      101.94      148.92    113.02 o
 -13   2  12       13.84       32.38     46.48 o
 -12   2  12       47.93      162.88     53.17 o
 -11   2  12       32.89       23.34     33.45 o
 -10   2  12     2459.11     2894.40    214.62 o
  -9   2  12      468.48      532.75     95.75 o
  -8   2  12      187.80      167.11     45.82 o
  -7   2  12     5909.99     6057.31    159.71 o
  -6   2  12      129.19      118.06     24.42 o
  -5   2  12     1722.89     1624.16     64.72 o
  -4   2  12     1590.11     1513.07     55.60 o
  -3   2  12       29.39       58.15     14.09 o
  -2   2  12     2080.71     1988.10     57.90 o
  -1   2  12     3138.63     3039.70     67.03 o
   0   2  12     2235.32     2152.12     43.46 o
   1   2  12      332.38      355.69     19.83 o
   2   2  12        0.11       39.35     16.29 o
   3   2  12      225.01      247.63     21.78 o
   4   2  12      444.83      454.74     31.74 o
   5   2  12       68.74       81.74     17.75 o
   6   2  12      283.72      250.13     27.70 o
   7   2  12       25.66       40.28     21.81 o
   8   2  12      989.48     1103.88     70.70 o
   9   2  12      127.16      139.55     38.43 o
  10   2  12        4.13       25.87     50.05 o
  11   2  12     1023.70     1133.90    144.15 o
 -13   3  12      267.80      459.27    103.73 o
 -12   3  12      388.61      415.01     69.96 o
 -11   3  12      719.30      690.14     86.69 o
 -10   3  12      917.85      901.01     94.22 o
  -9   3  12        7.42       -4.29     34.43 o
  -8   3  12    13450.30    14117.79    396.53 o
  -7   3  12        0.84        6.52     20.69 o
  -6   3  12     1998.30     1978.47     75.78 o
  -5   3  12       38.90       56.58     18.76 o
  -4   3  12      390.74      347.89     29.45 o
  -3   3  12      299.91      364.78     27.03 o
  -2   3  12      269.89      293.91     21.87 o
  -1   3  12     1441.12     1466.10     57.48 o
   0   3  12     1165.74     1226.54     40.27 o
   1   3  12        5.84       22.03     10.90 o
   2   3  12       35.79       49.61      8.58 o
   3   3  12      645.32      615.17     30.34 o
   4   3  12        0.18      -11.83     13.48 o
   5   3  12      660.95      605.64     34.07 o
   6   3  12      115.39       93.32     19.41 o
   7   3  12     6008.78     5556.50    121.08 o
   8   3  12        1.07       -0.51     21.65 o
   9   3  12       80.21      161.14     47.50 o
  10   3  12       17.79       86.53     74.22 o
  11   3  12        0.33        6.67     46.68 o
 -13   4  12       39.50        3.87     52.65 o
 -12   4  12     1689.88     1933.61    141.19 o
 -11   4  12      205.02      248.38     56.35 o
 -10   4  12      745.35      775.97     87.85 o
  -9   4  12      227.15      274.23     54.82 o
  -8   4  12      354.81      369.01     54.30 o
  -7   4  12     4350.66     4341.71    136.57 o
  -6   4  12      384.66      339.00     37.08 o
  -5   4  12       94.36       99.78     20.92 o
  -4   4  12     1786.25     1833.17     64.26 o
  -3   4  12      634.84      617.35     37.72 o
  -2   4  12        0.15       50.73     15.24 o
  -1   4  12     1090.02     1135.37     43.26 o
   0   4  12      506.21      462.22     26.98 o
   1   4  12       15.37       30.15     12.03 o
   2   4  12        1.61       24.83      8.97 o
   3   4  12      485.70      473.46     28.62 o
   4   4  12     2509.47     2357.30     65.87 o
   5   4  12      636.92      605.85     33.04 o
   6   4  12      565.23      587.61     35.95 o
   7   4  12      494.93      450.85     36.15 o
   8   4  12      510.32      514.79     49.71 o
   9   4  12      315.32      449.14     70.44 o
  10   4  12      212.41      172.45     51.19 o
  11   4  12      965.10     1049.60    113.24 o
 -13   5  12      242.22      306.66     90.26 o
 -12   5  12      161.08      157.41     74.50 o
 -11   5  12      411.00      532.31     76.60 o
 -10   5  12      681.73      691.06    103.91 o
  -9   5  12       52.43       38.69     29.37 o
  -8   5  12      217.62      186.41     40.56 o
  -7   5  12        1.08      -13.92     22.41 o
  -6   5  12      699.31      668.02     49.75 o
  -5   5  12      169.83      154.31     24.73 o
  -4   5  12       61.82      108.64     19.27 o
  -3   5  12      501.76      602.23     36.76 o
  -2   5  12      122.08      123.83     19.29 o
  -1   5  12      253.26      172.86     23.60 o
   0   5  12      736.43      710.64     28.79 o
   1   5  12      439.52      448.50     25.04 o
   2   5  12       19.11       20.78     11.52 o
   3   5  12      129.67      144.44     16.31 o
   4   5  12      506.71      483.21     28.92 o
   5   5  12      474.79      458.32     27.75 o
   6   5  12      516.63      439.75     28.69 o
   7   5  12     1674.43     1512.14     64.68 o
   8   5  12      156.13      215.14     50.40 o
   9   5  12      463.27      413.03     68.36 o
  10   5  12      195.59      227.02     59.26 o
  11   5  12      171.32      206.50     60.16 o
 -13   6  12      219.13      223.68    179.01 o
 -12   6  12        0.33      -11.65     53.92 o
 -11   6  12      133.31      118.98     74.04 o
 -10   6  12        0.61      -17.64     31.87 o
  -9   6  12      121.67      120.54     38.47 o
  -8   6  12       80.73       84.88     32.76 o
  -7   6  12     2740.61     2731.37    101.11 o
  -6   6  12      297.13      319.23     37.30 o
  -5   6  12        0.32        5.96     24.31 o
  -4   6  12      754.21      731.41     41.72 o
  -3   6  12      533.12      617.68     35.80 o
  -2   6  12      297.79      196.71     53.43 o
  -1   6  12       77.34       70.47     20.42 o
   0   6  12      251.61      234.53     18.38 o
   1   6  12       40.22       34.59     15.46 o
   2   6  12      234.06      226.08     26.45 o
   3   6  12     3556.69     3413.08     71.52 o
   4   6  12      423.91      445.88     31.83 o
   5   6  12      191.15      178.34     23.47 o
   6   6  12      298.98      373.16     40.64 o
   7   6  12      176.87      202.65     47.70 o
   8   6  12        7.37       39.49     47.01 o
   9   6  12       35.83       23.39     32.33 o
  10   6  12        5.88       13.60     44.01 o
  11   6  12      422.09      581.84    125.57 o
 -13   7  12        4.33      -70.10     70.10 o
 -12   7  12       26.74       62.33     64.89 o
 -11   7  12      204.97      249.35     55.46 o
 -10   7  12     1630.84     1653.46    109.97 o
  -9   7  12      263.15      222.16     45.41 o
  -8   7  12      818.32      878.94     65.86 o
  -7   7  12     2140.40     2076.13     80.16 o
  -6   7  12      227.75      227.65     34.99 o
  -5   7  12     1904.38     1889.61     81.15 o
  -4   7  12      585.48      574.33     38.18 o
  -3   7  12      210.24      171.65     20.72 o
  -2   7  12      855.62      859.15     46.42 o
  -1   7  12      841.83      747.18     46.04 o
   0   7  12     1137.45     1115.03     47.27 o
   1   7  12       23.58       24.30     11.69 o
   2   7  12     1846.99     1838.25     78.03 o
   3   7  12      314.75      295.30     29.40 o
   4   7  12      855.65      860.74     42.34 o
   5   7  12        1.02       19.49     16.17 o
   6   7  12      187.17      100.52     47.53 o
   7   7  12      562.22      568.04     60.14 o
   8   7  12       38.15       -8.33     41.32 o
   9   7  12        0.02       20.96     40.39 o
  10   7  12       40.51      172.06     70.14 o
  11   7  12      480.21      635.62    118.86 o
 -12   8  12      170.21       69.24     76.34 o
 -11   8  12        0.12      -24.37     50.87 o
 -10   8  12       67.16       71.23     37.16 o
  -9   8  12      126.37      120.12     36.87 o
  -8   8  12      172.91      129.08     34.20 o
  -7   8  12     1071.95      975.63     55.67 o
  -6   8  12      217.66      211.74     29.06 o
  -5   8  12     5649.27     5699.26    140.28 o
  -4   8  12       31.09       45.41     19.93 o
  -3   8  12     2292.26     2201.62     69.21 o
  -2   8  12      124.02      151.72     25.22 o
  -1   8  12     1051.25     1021.48     42.20 o
   0   8  12        3.61       51.31     16.68 o
   1   8  12     1055.11     1097.76     53.75 o
   2   8  12     2608.31     2495.90     57.18 o
   3   8  12     1885.42     1737.81     66.42 o
   4   8  12       67.05      113.55     25.40 o
   5   8  12      166.44      155.65     24.82 o
   6   8  12      372.47      195.98     64.22 o
   7   8  12      193.21      245.32     42.79 o
   8   8  12      523.87      505.04     69.92 o
   9   8  12      296.12      300.04     88.77 o
  10   8  12       86.45      202.82    201.36 o
  11   8  12        0.75      -29.25    133.09 o
 -12   9  12      284.27      293.57     90.11 o
 -11   9  12        3.77       34.03     38.48 o
 -10   9  12      388.26      372.11     57.13 o
  -9   9  12       35.24       36.99     29.70 o
  -8   9  12     1181.60     1221.41     81.86 o
  -7   9  12      274.86      257.72     31.91 o
  -6   9  12      253.45      300.29     32.08 o
  -5   9  12      415.63      420.36     34.53 o
  -4   9  12      290.39      325.17     27.65 o
  -3   9  12      651.63      695.32     27.83 o
  -2   9  12     1243.13     1181.35     62.83 o
  -1   9  12       77.34       71.39     27.01 o
   0   9  12      163.75      204.80     38.51 o
   1   9  12      150.78      144.59     37.16 o
   2   9  12      256.87      248.15     25.30 o
   3   9  12        7.34       27.88     16.13 o
   4   9  12       37.89       58.66     25.55 o
   5   9  12      213.83      179.22     27.92 o
   6   9  12        1.15        4.56     14.69 o
   7   9  12       24.51       15.59     23.82 o
   8   9  12      390.72      467.49     73.46 o
   9   9  12        2.14       13.75     42.41 o
  10   9  12        0.13       33.10     59.60 o
 -12  10  12      561.02      628.76    134.91 o
 -11  10  12       16.52       -6.12     40.80 o
 -10  10  12        4.84      -34.41     43.74 o
  -9  10  12      356.22      279.94     64.41 o
  -8  10  12      175.45      166.32     40.76 o
  -7  10  12       10.94      -21.49     33.88 o
  -6  10  12      327.33      351.24     53.79 o
  -5  10  12        6.09       49.45     17.47 o
  -4  10  12       11.59       56.38     67.21 o
  -3  10  12      270.89      254.68     26.56 o
  -2  10  12     1292.40     1250.90     41.88 o
  -1  10  12      945.61      922.69     67.64 o
   0  10  12       92.94       95.27     33.09 o
   1  10  12     3633.34     3689.56    120.22 o
   2  10  12     4916.43     4837.84    108.86 o
   3  10  12      332.69      412.43     62.96 o
   4  10  12     1196.55     1108.97     62.59 o
   5  10  12      622.18      576.17     62.38 o
   6  10  12       28.55       40.68     16.83 o
   7  10  12      635.75      648.96     70.33 o
   8  10  12        0.65       53.09     40.18 o
   9  10  12      198.54      275.54     62.01 o
  10  10  12      821.49      922.27    141.48 o
 -11  11  12      108.13      132.21     55.61 o
 -10  11  12      120.69       57.68     53.08 o
  -9  11  12       88.21       50.98     41.80 o
  -8  11  12      274.48      257.26     51.53 o
  -7  11  12       72.40       -5.47     55.63 o
  -6  11  12        4.19       26.15     32.19 o
  -5  11  12      205.29      194.12     52.26 o
  -4  11  12      633.42      665.80     48.61 o
  -3  11  12       39.16       47.33     14.73 o
  -2  11  12     1517.83     1456.18     65.98 o
  -1  11  12       32.49       25.89     10.75 o
   0  11  12      709.84      702.65     61.76 o
   1  11  12      172.82      186.88     32.63 o
   2  11  12     2043.76     1922.23     63.62 o
   3  11  12       37.69       98.08     40.08 o
   4  11  12      399.55      403.74     39.48 o
   5  11  12      274.63      222.38     42.46 o
   6  11  12      426.39      378.15     61.89 o
   7  11  12     2020.55     1890.35    114.44 o
   8  11  12     1351.06     1462.14    136.04 o
   9  11  12      190.28      210.06     71.92 o
  10  11  12      165.92      264.29     83.91 o
 -11  12  12      283.37      157.40     64.08 o
 -10  12  12       80.05       69.64     45.13 o
  -9  12  12       15.91       -0.05     33.66 o
  -8  12  12      145.96      108.39     40.09 o
  -7  12  12      126.28      151.92     45.89 o
  -6  12  12     2699.62     2666.42    145.52 o
  -5  12  12      148.46       40.40     35.39 o
  -4  12  12       80.62      112.96     30.77 o
  -3  12  12       75.71       66.99     29.25 o
  -2  12  12       75.85      177.82     31.42 o
  -1  12  12      373.55      376.38     35.89 o
   0  12  12     1561.91     1498.39     60.74 o
   1  12  12      164.20      187.15     22.57 o
   2  12  12      111.15       35.05     53.06 o
   3  12  12      924.83      918.16     64.89 o
   4  12  12      332.34      374.86     68.59 o
   5  12  12      483.42      488.15     55.63 o
   6  12  12        9.00       50.40     45.66 o
   7  12  12       45.51      176.87     56.24 o
   8  12  12       30.85      -11.71     35.52 o
   9  12  12       13.45      100.38     49.64 o
 -11  13  12        4.75       46.54     49.23 o
 -10  13  12      111.57       72.01     46.57 o
  -9  13  12       31.94       19.12     35.68 o
  -8  13  12     1439.53     1475.29    112.26 o
  -7  13  12     1104.00     1096.24    101.16 o
  -6  13  12     1012.72      991.95     82.16 o
  -5  13  12      830.39      780.36     59.89 o
  -4  13  12     1981.73     1818.28     83.01 o
  -3  13  12        0.06       33.00     26.43 o
  -2  13  12        0.53       52.04     32.43 o
  -1  13  12      721.07      810.77     52.86 o
   0  13  12      283.71      369.82     48.02 o
   1  13  12     6557.31     6363.51    127.64 o
   2  13  12     2513.38     2513.97    192.02 o
   3  13  12      479.76      530.03    118.56 o
   4  13  12      189.29      210.92     64.29 o
   5  13  12       75.97       97.22     70.82 o
   6  13  12      772.22      845.73    128.13 o
   7  13  12       12.86      140.44     51.38 o
   8  13  12      309.80      330.35     99.65 o
   9  13  12        0.13      118.75     49.83 o
 -10  14  12      222.36      212.82     64.87 o
  -9  14  12     1610.49     1524.66    118.96 o
  -8  14  12      319.90      307.92     59.16 o
  -7  14  12       63.05       23.75     38.93 o
  -6  14  12        4.29       43.31     24.24 o
  -5  14  12       60.14      107.13     35.38 o
  -4  14  12      844.80      816.72     58.00 o
  -3  14  12       10.59       95.24     33.44 o
  -2  14  12      252.07      252.79     35.69 o
  -1  14  12      733.75      759.04     64.64 o
   0  14  12     1186.49     1142.19     73.31 o
   1  14  12       12.40       44.46     35.70 o
   2  14  12       37.45       71.96     27.22 o
   3  14  12      612.52      739.84    118.09 o
   4  14  12       27.48       87.69     51.48 o
   5  14  12      101.05      139.48     53.53 o
   6  14  12       28.95      113.55    126.47 o
   7  14  12      294.77      387.94     74.82 o
   8  14  12       19.71       84.34     46.68 o
 -10  15  12      517.03      421.16     82.04 o
  -9  15  12      247.21      172.47     49.61 o
  -8  15  12       94.93       87.52     40.27 o
  -7  15  12      401.94      487.20     59.46 o
  -6  15  12      658.27      598.61     58.32 o
  -5  15  12       85.56       97.00     34.96 o
  -4  15  12       27.14      109.64     50.21 o
  -3  15  12       34.71       88.18     39.10 o
  -2  15  12        1.81        5.76     25.40 o
  -1  15  12      526.65      589.29     57.95 o
   0  15  12      724.96      713.79     68.37 o
   1  15  12     1017.18     1120.71     76.91 o
   2  15  12      297.93      234.34     61.91 o
   3  15  12      827.42      850.40    100.14 o
   4  15  12       55.72      164.97     85.91 o
   5  15  12       39.15      -40.16     57.72 o
   6  15  12       19.97       59.73     59.54 o
   7  15  12        0.24       69.77     42.46 o
   8  15  12        4.02      132.66     58.96 o
  -9  16  12      160.51       73.72     59.09 o
  -8  16  12      241.60      194.37     65.35 o
  -7  16  12      481.25      476.75     74.01 o
  -6  16  12        0.10       93.73     50.43 o
  -5  16  12        5.02       62.94     31.43 o
  -4  16  12      109.40      121.06     60.19 o
  -3  16  12     4219.18     4104.79    163.67 o
  -2  16  12      248.45      328.35     47.37 o
  -1  16  12       60.82      204.74     58.92 o
   0  16  12       19.30      175.38     95.41 o
   1  16  12      710.85      601.58     84.68 o
   2  16  12      115.62      121.04     66.96 o
   3  16  12      912.45      897.71    108.10 o
   4  16  12      259.34      266.17     68.15 o
   5  16  12      372.52      421.70     79.82 o
   6  16  12       50.81       80.13     51.37 o
   7  16  12      260.53      365.49     77.64 o
  -8  17  12       28.15       52.95     43.09 o
  -7  17  12      795.58      739.82    153.51 o
  -6  17  12       93.84       57.38     55.74 o
  -5  17  12      299.52      368.31     73.63 o
  -4  17  12      352.06      360.67     71.87 o
  -3  17  12        4.09       69.13     38.24 o
  -2  17  12      692.27      565.90     84.57 o
  -1  17  12        6.96      126.34     73.14 o
   0  17  12       78.25      200.59     79.43 o
   1  17  12      725.67      769.77    100.88 o
   2  17  12      716.13      785.55    103.01 o
   3  17  12      718.02      798.16    128.19 o
   4  17  12       35.76      -40.80     60.32 o
   5  17  12      335.16      475.23     90.36 o
   6  17  12        9.95      -45.07     64.08 o
  -7  18  12       14.24       26.46     53.87 o
  -6  18  12      328.13      415.66     79.23 o
  -5  18  12        7.35       71.76     69.47 o
  -4  18  12       63.65       35.57     36.20 o
  -3  18  12      226.68      301.98     80.94 o
  -2  18  12       35.49       84.33     73.55 o
  -1  18  12      707.38      857.64    104.68 o
   0  18  12      813.32      943.51    136.98 o
   1  18  12        7.31       52.16     51.15 o
   2  18  12     2145.41     2049.96    162.47 o
   3  18  12      726.63      816.06    108.18 o
   4  18  12        1.83       41.19     77.08 o
   5  18  12      878.53      973.47    120.92 o
  -6  19  12       26.66       77.68     51.19 o
  -5  19  12        2.13        4.13     36.57 o
  -4  19  12      784.58      945.20    164.47 o
  -3  19  12       39.51       68.05     41.80 o
  -2  19  12      748.23      833.53    106.35 o
  -1  19  12      190.79      224.45     61.89 o
   0  19  12      203.47      286.66     87.35 o
   1  19  12      238.48      272.70    155.58 o
   2  19  12       10.71      -23.44     63.68 o
   3  19  12      134.22      156.89     62.40 o
   4  19  12      161.51      224.36     70.73 o
  -5  20  12       50.96      118.25     83.79 o
  -4  20  12       13.20        2.10     62.85 o
  -3  20  12        2.96       42.89     38.23 o
  -2  20  12       65.71      100.38     57.95 o
  -1  20  12       66.16       83.40     58.27 o
   0  20  12        4.77       39.71     64.62 o
   1  20  12       22.36      100.54    137.75 o
   2  20  12       76.62      128.63     51.07 o
   3  20  12      120.94      185.63     62.67 o
  -3  21  12       86.30      237.87     65.72 o
  -2  21  12       70.62      141.70     52.63 o
  -1  21  12      210.61      293.01     70.86 o
   0  21  12       55.64      155.39    101.69 o
   1  21  12       14.58       88.30    168.16 o
 -13   0  13      156.83      277.41    123.43 o
 -11   0  13        6.74      -31.27     67.90 o
  -9   0  13      485.00      428.23    124.19 o
  -7   0  13      638.70      636.56    135.38 o
  -5   0  13      484.07      506.18     56.58 o
  -3   0  13        0.83       27.19     18.71 o
  -1   0  13      966.20      996.23     57.12 o
   1   0  13     6017.42     5878.82    136.93 o
   3   0  13     4931.60     4818.08    102.89 o
   5   0  13      169.07      139.37     24.36 o
   7   0  13        6.52       40.82     31.08 o
   9   0  13       17.90       36.33     40.65 o
  11   0  13     1683.14     2009.14    268.60 o
 -13   1  13       38.85       70.19     59.25 o
 -12   1  13        2.38      -36.79     49.86 o
 -11   1  13      152.89      104.04     59.03 o
 -10   1  13      391.85      393.73     87.75 o
  -9   1  13      212.75      164.25     64.19 o
  -8   1  13     1195.09     1371.97    255.27 o
  -7   1  13       33.49       56.94     32.99 o
  -6   1  13     3712.34     3675.10    110.40 o
  -5   1  13        7.25       10.39     17.02 o
  -4   1  13       66.80       84.18     18.95 o
  -3   1  13     1291.87     1311.52     38.33 o
  -2   1  13      607.92      610.17     27.49 o
  -1   1  13     1793.02     1641.58     49.17 o
   0   1  13     1056.69     1025.20     37.04 o
   1   1  13      293.12      249.40     23.78 o
   2   1  13     4732.80     4372.03     72.57 o
   3   1  13        9.22       28.80     13.30 o
   4   1  13      113.87      116.42     18.08 o
   5   1  13      305.26      304.01     23.21 o
   6   1  13      123.08      117.45     16.24 o
   7   1  13      197.29      206.16     22.59 o
   8   1  13       46.19       50.15     22.92 o
   9   1  13       91.13      142.22     29.74 o
  10   1  13      372.65      353.15     72.19 o
  11   1  13       29.77       88.01     62.18 o
 -13   2  13      108.99       74.82     60.41 o
 -12   2  13      503.04      512.09     77.82 o
 -11   2  13        0.28        0.50     35.41 o
 -10   2  13      152.17      169.18     50.78 o
  -9   2  13      900.60      967.03     97.55 o
  -8   2  13      177.62      163.62     47.68 o
  -7   2  13      122.81      125.96     30.16 o
  -6   2  13      232.65      225.63     31.85 o
  -5   2  13       41.20       37.32     19.60 o
  -4   2  13       46.62       50.74     17.61 o
  -3   2  13       28.58       47.54     12.97 o
  -2   2  13     3396.27     3496.56     71.79 o
  -1   2  13     3989.62     3826.77     68.73 o
   0   2  13      196.19      168.94     21.42 o
   1   2  13      785.97      720.72     27.62 o
   2   2  13        0.02       26.34     14.29 o
   3   2  13     1401.46     1383.96     44.08 o
   4   2  13        0.27       18.66     13.06 o
   5   2  13      241.53      260.14     26.78 o
   6   2  13      358.15      305.84     29.26 o
   7   2  13       65.35       77.83     24.11 o
   8   2  13       60.14       74.90     22.17 o
   9   2  13      222.11      228.77     50.31 o
  10   2  13        3.24       19.05     36.07 o
  11   2  13     3003.44     3364.67    202.74 o
 -13   3  13      278.76      330.42    167.91 o
 -12   3  13        4.01      -28.92     37.52 o
 -11   3  13      202.24      233.05     58.02 o
 -10   3  13      673.45      668.42     85.70 o
  -9   3  13      377.72      343.83     62.42 o
  -8   3  13      496.92      447.78     68.09 o
  -7   3  13        0.72      -10.68     22.11 o
  -6   3  13       21.43        3.85     16.20 o
  -5   3  13      606.13      669.76     43.70 o
  -4   3  13       96.51       86.52     20.57 o
  -3   3  13     1597.53     1790.05     55.00 o
  -2   3  13       93.21      135.05     15.77 o
  -1   3  13     1554.30     1444.10     52.87 o
   0   3  13     2246.07     2200.42     53.96 o
   1   3  13        0.69        7.57     11.30 o
   2   3  13      623.06      636.28     24.09 o
   3   3  13      385.32      426.74     24.43 o
   4   3  13       56.63       73.49     14.86 o
   5   3  13       35.03       31.00     14.29 o
   6   3  13       39.28       49.11     16.32 o
   7   3  13      793.81      750.22     51.56 o
   8   3  13       25.00       23.93     20.67 o
   9   3  13        7.33       52.67     37.89 o
  10   3  13      578.63      577.58     86.13 o
  11   3  13       33.74       28.82     47.40 o
 -13   4  13      119.83      149.38     68.83 o
 -12   4  13       13.97      104.21     47.02 o
 -11   4  13        0.01        9.22     36.88 o
 -10   4  13     1294.67     1293.64    115.24 o
  -9   4  13      263.98      215.92     52.58 o
  -8   4  13      203.14      209.72     44.15 o
  -7   4  13     1096.99     1196.68     73.91 o
  -6   4  13      272.11      277.67     35.00 o
  -5   4  13      620.93      570.61     42.80 o
  -4   4  13     1567.89     1534.82     64.30 o
  -3   4  13      195.49      246.70     22.89 o
  -2   4  13     1144.69     1091.38     42.49 o
  -1   4  13      718.70      692.14     38.34 o
   0   4  13     2504.15     2325.93     54.39 o
   1   4  13     1209.68     1186.33     39.72 o
   2   4  13       73.34       84.11     15.48 o
   3   4  13     9000.68     8613.48    113.05 o
   4   4  13      576.18      539.21     32.15 o
   5   4  13      331.60      375.61     30.01 o
   6   4  13       31.28       33.03     13.47 o
   7   4  13        7.78       41.44     17.76 o
   8   4  13      328.94      384.74     67.11 o
   9   4  13      352.16      290.83     62.26 o
  10   4  13       58.65      116.52     64.88 o
  11   4  13      103.67      190.50     60.78 o
 -13   5  13     1075.63     1453.41    180.97 o
 -12   5  13      105.88      180.65     73.20 o
 -11   5  13      297.63      302.96     60.33 o
 -10   5  13      147.65      194.66     58.12 o
  -9   5  13       41.88       29.93     33.86 o
  -8   5  13     1035.16      973.27     82.52 o
  -7   5  13       26.58       15.30     22.07 o
  -6   5  13     2252.79     2318.33     89.85 o
  -5   5  13      349.16      316.51     36.79 o
  -4   5  13       49.64      101.88     20.55 o
  -3   5  13        3.38       30.62     12.63 o
  -2   5  13      756.84      805.57     47.25 o
  -1   5  13     2255.98     2224.11     72.86 o
   0   5  13     1348.97     1319.41     39.58 o
   1   5  13       62.81       84.19     16.34 o
   2   5  13     6673.34     6495.05     96.71 o
   3   5  13      404.17      428.40     25.53 o
   4   5  13      147.21      167.93     18.60 o
   5   5  13     1098.03     1142.29     44.79 o
   6   5  13      102.86       87.45     18.46 o
   7   5  13     8684.27     8495.42    200.53 o
   8   5  13      365.37      340.20     62.24 o
   9   5  13      820.00      773.94    121.29 o
  10   5  13        0.07      -63.19     86.06 o
  11   5  13       56.69       98.61    100.54 o
 -12   6  13      133.35      149.13     65.61 o
 -11   6  13       42.27       70.12     39.83 o
 -10   6  13      244.07      352.93     64.56 o
  -9   6  13      893.75      987.89     86.25 o
  -8   6  13      696.51      695.35     70.80 o
  -7   6  13     2627.26     2683.97    101.60 o
  -6   6  13      151.27      141.22     29.33 o
  -5   6  13      770.09      780.51     54.22 o
  -4   6  13        6.92       15.74     15.26 o
  -3   6  13       29.28       37.15     13.20 o
  -2   6  13      120.08      149.80     23.71 o
  -1   6  13       22.05       54.72     22.75 o
   0   6  13      278.75      272.16     28.45 o
   1   6  13      927.58      950.49     45.62 o
   2   6  13      121.40      134.07     23.93 o
   3   6  13      246.39      243.44     26.40 o
   4   6  13      533.99      498.41     33.07 o
   5   6  13       11.42       24.02     13.90 o
   6   6  13      199.50      204.72     30.08 o
   7   6  13        8.37       34.02     29.78 o
   8   6  13      104.68      157.39     46.16 o
   9   6  13      104.50      119.97     46.94 o
  10   6  13        8.41       95.07     95.84 o
  11   6  13      133.50       55.55    216.23 o
 -12   7  13      231.24      382.02     98.71 o
 -11   7  13      493.29      567.25     80.46 o
 -10   7  13      200.32      150.04     42.57 o
  -9   7  13      110.11      120.04     38.86 o
  -8   7  13     1373.39     1339.69     95.72 o
  -7   7  13        5.27        6.58     22.15 o
  -6   7  13      223.46      212.22     33.93 o
  -5   7  13      415.40      383.67     39.60 o
  -4   7  13      955.80      983.73     55.70 o
  -3   7  13      870.83      750.57     38.24 o
  -2   7  13      106.79      139.31     27.04 o
  -1   7  13       86.77       42.14     24.42 o
   0   7  13      589.03      589.22     48.46 o
   1   7  13     1581.87     1522.68     53.52 o
   2   7  13     2541.75     2358.47     83.41 o
   3   7  13        0.03       26.93     16.17 o
   4   7  13       13.43       19.42     11.58 o
   5   7  13        5.66       14.44     17.28 o
   6   7  13      983.19      980.98     66.27 o
   7   7  13     3048.01     2842.47    119.33 o
   8   7  13      255.86      296.30     50.91 o
   9   7  13       43.21      117.77     76.78 o
  10   7  13     1029.47     1197.60    173.44 o
 -12   8  13        0.08      -56.57     66.71 o
 -11   8  13       40.10       18.82     44.42 o
 -10   8  13     1795.19     1759.81    115.73 o
  -9   8  13      498.60      512.82     65.45 o
  -8   8  13        6.30        9.97     26.68 o
  -7   8  13      567.08      487.18     41.37 o
  -6   8  13       11.70      -10.22     16.55 o
  -5   8  13     2714.50     2588.38     96.05 o
  -4   8  13      146.56      158.90     33.37 o
  -3   8  13      386.16      348.33     23.16 o
  -2   8  13      318.57      254.43     29.73 o
  -1   8  13     1223.30      437.29    336.36 o
   0   8  13      136.95      178.22     25.06 o
   1   8  13     1827.42     1796.65     60.61 o
   2   8  13        1.50       21.36     23.93 o
   3   8  13       85.41      137.03     24.30 o
   4   8  13       26.39       68.98     27.74 o
   5   8  13       45.33       50.08     18.88 o
   6   8  13      235.15      275.82     38.02 o
   7   8  13        4.28       36.73     26.07 o
   8   8  13       52.08      103.68     47.51 o
   9   8  13       33.81       62.36     36.12 o
  10   8  13       34.81       73.43     61.13 o
 -12   9  13     1207.51     1266.53    310.80 o
 -11   9  13       43.67       47.86     42.78 o
 -10   9  13       14.96      -13.05     30.43 o
  -9   9  13        1.42      -10.27     27.29 o
  -8   9  13      755.66      772.06     68.84 o
  -7   9  13       92.64       83.43     28.30 o
  -6   9  13        1.08       37.04     17.32 o
  -5   9  13      121.30      174.06     26.36 o
  -4   9  13      540.57      568.44     35.63 o
  -3   9  13     6108.55     5746.42     93.71 o
  -2   9  13      194.00      160.28     29.65 o
  -1   9  13     1264.29     1240.66     89.22 o
   0   9  13      170.87      177.13     30.70 o
   1   9  13      909.03      931.89     64.22 o
   2   9  13       75.26       66.98     21.18 o
   3   9  13      440.73      397.49     39.90 o
   4   9  13      743.94      783.24     51.74 o
   5   9  13       80.93       46.96     36.15 o
   6   9  13      441.94      455.44     58.80 o
   7   9  13      770.86      833.75     79.93 o
   8   9  13      627.67      627.51     84.61 o
   9   9  13        5.85       91.09     44.69 o
  10   9  13      288.62      351.13     96.16 o
 -11  10  13      376.75      395.59     79.78 o
 -10  10  13     1389.73     1353.43    130.57 o
  -9  10  13      169.97       61.48     44.94 o
  -8  10  13      496.73      526.38     68.30 o
  -7  10  13        0.31       31.54     31.59 o
  -6  10  13       21.85        8.90     21.70 o
  -5  10  13      110.65      129.22     21.02 o
  -4  10  13      221.51      267.50     27.25 o
  -3  10  13     2162.70     2036.56     57.64 o
  -2  10  13     3360.56     3308.58    165.38 o
  -1  10  13      473.64      430.15     49.46 o
   0  10  13     1833.18     1712.30     84.03 o
   1  10  13      228.66      242.46     39.74 o
   2  10  13      899.89      890.30     51.51 o
   3  10  13      120.65      194.29     51.53 o
   4  10  13        7.10        7.00     22.93 o
   5  10  13     1081.16     1036.62     82.02 o
   6  10  13     2211.01     2214.80    122.11 o
   7  10  13     1057.63     1034.74     93.87 o
   8  10  13      387.95      508.36     67.26 o
   9  10  13      347.98      342.53     92.84 o
  10  10  13       56.55      159.11    122.78 o
 -11  11  13      845.47      684.17    142.70 o
 -10  11  13       25.28       41.99     48.28 o
  -9  11  13       56.12       40.51     33.78 o
  -8  11  13      459.06      421.91     64.02 o
  -7  11  13      336.57      260.62     53.48 o
  -6  11  13      759.13      638.44     73.97 o
  -5  11  13      210.11      197.77     31.37 o
  -4  11  13      515.06      497.53     42.00 o
  -3  11  13        5.19       20.32     11.58 o
  -2  11  13      201.58      147.51     32.38 o
  -1  11  13      227.38      171.33     47.39 o
   0  11  13      173.62      218.72     49.97 o
   1  11  13       16.16       22.27     19.11 o
   2  11  13     2345.26     2276.17    146.20 o
   3  11  13       10.45        8.03     48.02 o
   4  11  13      110.51      135.88     47.96 o
   5  11  13      516.84      446.90     54.97 o
   6  11  13      764.19      774.00     73.28 o
   7  11  13      103.15      120.80     52.15 o
   8  11  13     1015.63     1127.62    121.51 o
   9  11  13        1.61      254.90     72.09 o
 -11  12  13        1.44      -10.36     52.09 o
 -10  12  13      424.79      540.43     91.44 o
  -9  12  13      906.26      955.75     94.38 o
  -8  12  13      158.68      184.25     49.23 o
  -7  12  13      633.81      732.55     84.97 o
  -6  12  13      743.36      641.38     73.74 o
  -5  12  13      333.60      368.75     52.15 o
  -4  12  13     1156.03     1127.61     63.30 o
  -3  12  13      905.87      893.50     45.20 o
  -2  12  13      349.67      372.27     41.12 o
  -1  12  13      174.74      202.96     32.08 o
   0  12  13       61.60       71.52     36.94 o
   1  12  13      778.44      747.96     59.31 o
   2  12  13     1153.53     1131.17    108.27 o
   3  12  13        0.07       38.41     64.24 o
   4  12  13       14.46       33.10     28.64 o
   5  12  13      870.29      961.44    106.87 o
   6  12  13      479.01      620.09     89.59 o
   7  12  13      321.33      267.77     66.53 o
   8  12  13      403.72      525.95     87.74 o
   9  12  13      312.26      592.36     96.71 o
 -10  13  13       19.09       34.51     49.50 o
  -9  13  13       63.97       46.87     38.43 o
  -8  13  13      501.85      470.51     67.82 o
  -7  13  13        2.13      -27.62     43.78 o
  -6  13  13       30.29        8.40     31.92 o
  -5  13  13     1622.44     1608.51     83.14 o
  -4  13  13     1836.36     1806.19     80.24 o
  -3  13  13        2.17       58.64     26.53 o
  -2  13  13      164.61      202.95     29.32 o
  -1  13  13       10.47       41.70     35.76 o
   0  13  13      687.12      572.02     80.17 o
   1  13  13      804.83      798.00     94.87 o
   2  13  13     1455.22     1360.10    120.41 o
   3  13  13      587.22      548.02     81.51 o
   4  13  13       55.33       85.71     32.82 o
   5  13  13      108.14      122.11     40.76 o
   6  13  13      308.35      284.58     66.15 o
   7  13  13      248.68      403.40     81.94 o
   8  13  13       77.45      186.22     67.02 o
 -10  14  13      115.70      132.27     57.21 o
  -9  14  13     2111.02     2143.33    140.65 o
  -8  14  13      523.36      577.96     75.50 o
  -7  14  13       36.15       99.90     41.79 o
  -6  14  13      236.16      252.74     39.29 o
  -5  14  13      239.65      239.14     36.10 o
  -4  14  13      139.55      198.39     38.44 o
  -3  14  13      724.29      679.69     62.90 o
  -2  14  13      775.21      790.71     62.57 o
  -1  14  13      154.57      195.60     58.71 o
   0  14  13      135.96      156.55     53.13 o
   1  14  13       13.29       37.58     73.67 o
   2  14  13      384.58      381.62     71.57 o
   3  14  13      273.37      392.43     73.28 o
   4  14  13     1370.99     1257.78     98.28 o
   5  14  13       98.62      111.69     71.06 o
   6  14  13      148.07      218.37     62.31 o
   7  14  13       26.85       97.35     80.60 o
   8  14  13        6.31      299.02     98.16 o
  -9  15  13      937.59      975.58    122.46 o
  -8  15  13       67.06       60.53     50.10 o
  -7  15  13     1237.64     1295.14    115.82 o
  -6  15  13      100.17      145.64     40.43 o
  -5  15  13        0.13       72.49     30.44 o
  -4  15  13     1990.19     2060.97    114.99 o
  -3  15  13      150.01      226.33     61.34 o
  -2  15  13        1.21      116.58     67.29 o
  -1  15  13      572.31      585.02     84.23 o
   0  15  13     2281.92     2156.06    190.08 o
   1  15  13     1428.04     1426.88    127.29 o
   2  15  13      121.08       78.27     57.25 o
   3  15  13       28.78      -38.69     56.36 o
   4  15  13       17.36       35.78     67.68 o
   5  15  13      148.37      248.14     82.87 o
   6  15  13      206.69      332.38     76.38 o
   7  15  13       33.65       74.17     50.20 o
  -8  16  13       11.62       50.41     51.09 o
  -7  16  13      403.85      477.97    105.30 o
  -6  16  13       56.71       79.19     42.12 o
  -5  16  13     1027.78     1053.52    115.44 o
  -4  16  13       17.90       91.10     50.90 o
  -3  16  13       38.29      151.06     69.41 o
  -2  16  13      347.20      449.41     80.84 o
  -1  16  13      547.83      606.13     89.55 o
   0  16  13     1012.63      996.48    136.37 o
   1  16  13      154.49      191.42     60.17 o
   2  16  13      404.14      373.32     84.10 o
   3  16  13      535.94      588.17     90.95 o
   4  16  13      897.40     1028.02    117.88 o
   5  16  13      802.12     1036.29    171.60 o
   6  16  13      277.95      281.87     68.99 o
   7  16  13       79.93      136.37     47.16 o
  -8  17  13       12.43       23.28     49.65 o
  -7  17  13       18.19      155.88    168.40 o
  -6  17  13      174.70      238.57     66.93 o
  -5  17  13      764.05      775.48    101.48 o
  -4  17  13       47.72      151.30     54.83 o
  -3  17  13      331.34      371.34     71.97 o
  -2  17  13      145.86      223.01     59.64 o
  -1  17  13       54.78      112.42     59.41 o
   0  17  13       95.75      187.11     75.06 o
   1  17  13     1525.53     1288.66    127.72 o
   2  17  13      195.38       63.77     68.51 o
   3  17  13      155.42      169.97     78.57 o
   4  17  13        7.28      -31.75     68.32 o
   5  17  13        1.85       64.31     55.87 o
   6  17  13       10.92      152.56     77.66 o
  -7  18  13       17.61      130.75     75.73 o
  -6  18  13      654.41      442.88     80.76 o
  -5  18  13      154.12      211.04     58.46 o
  -4  18  13      112.13      125.40     50.79 o
  -3  18  13      637.31      611.72     91.46 o
  -2  18  13      268.34      275.54     65.06 o
  -1  18  13       20.63      139.03     79.29 o
   0  18  13     1551.23     1428.99    170.01 o
   1  18  13        0.06       47.95     73.25 o
   2  18  13      663.40      573.82     97.18 o
   3  18  13     1401.50     1402.04    142.14 o
   4  18  13      368.17      450.31     87.01 o
   5  18  13     1201.78     1190.76    134.94 o
  -6  19  13        3.95       47.01     50.97 o
  -5  19  13        1.05       89.50     66.27 o
  -4  19  13      321.57      333.03     74.09 o
  -3  19  13      185.33      296.05     69.86 o
  -2  19  13      270.48      407.56     79.14 o
  -1  19  13       85.99      104.04     46.05 o
   0  19  13      159.08      243.80     79.42 o
   1  19  13     1628.91     1540.06    180.80 o
   2  19  13      101.62      109.62     81.26 o
   3  19  13      556.61      572.17     97.11 o
   4  19  13      291.51      248.34     74.44 o
  -4  20  13      267.92      257.02     68.18 o
  -3  20  13       52.94       99.92     49.01 o
  -2  20  13        9.17      135.65     54.68 o
  -1  20  13       10.34       72.75     54.41 o
   0  20  13      567.46      484.62    109.37 o
   1  20  13       17.21       93.69     83.21 o
   2  20  13       10.58      -38.46     71.36 o
 -12   0  14      406.18      537.45    158.86 o
 -10   0  14     1040.65      920.30    181.86 o
  -8   0  14       29.40      -27.95     61.97 o
  -6   0  14      218.92      240.44     53.48 o
  -4   0  14     5191.08     4937.01    128.93 o
  -2   0  14      335.49      382.08     31.47 o
   0   0  14      247.36      296.26     34.81 o
   2   0  14      505.37      465.53     40.03 o
   4   0  14      514.87      553.20     45.93 o
   6   0  14      325.86      227.99     30.44 o
   8   0  14     1299.76     1339.99    105.35 o
  10   0  14      218.31      210.20     79.85 o
 -13   1  14     1358.39     1780.19    150.00 o
 -12   1  14       35.11       74.81     42.30 o
 -11   1  14     2506.72     2554.97    167.32 o
 -10   1  14      134.74      149.50     63.92 o
  -9   1  14     1146.13     1018.68    129.59 o
  -8   1  14      888.76     1023.62     98.71 o
  -7   1  14      137.08      132.02     43.46 o
  -6   1  14     3346.38     3328.24    107.32 o
  -5   1  14       68.15       67.71     19.12 o
  -4   1  14      307.83      335.83     33.06 o
  -3   1  14     1058.39     1090.37     39.61 o
  -2   1  14      117.66      133.74     14.48 o
  -1   1  14     1342.96     1339.42     45.89 o
   0   1  14      186.18      183.71     18.71 o
   1   1  14       57.87      107.21     16.30 o
   2   1  14     1737.77     1671.68     47.17 o
   3   1  14       22.59       40.18     17.82 o
   4   1  14     1486.01     1465.77     49.73 o
   5   1  14     2550.21     2443.88     73.81 o
   6   1  14      184.88      168.78     23.51 o
   7   1  14     4803.56     4451.49    113.96 o
   8   1  14        7.48       33.43     24.48 o
   9   1  14     1906.04     1945.19    105.96 o
  10   1  14      443.67      507.87     84.90 o
  11   1  14       50.52      101.73     62.38 o
 -13   2  14      219.06      486.27    113.19 o
 -12   2  14       61.62       46.91     44.89 o
 -11   2  14       19.80       51.73     46.93 o
 -10   2  14      310.03      297.23     63.76 o
  -9   2  14     1104.17     1112.07    106.84 o
  -8   2  14      409.58      472.76     72.56 o
  -7   2  14      159.18      163.82     33.02 o
  -6   2  14       21.06       20.45     21.22 o
  -5   2  14      193.99      201.98     27.51 o
  -4   2  14      261.05      243.22     29.65 o
  -3   2  14        6.24       40.48     15.41 o
  -2   2  14     2596.85     2450.70     59.11 o
  -1   2  14      706.04      659.76     33.07 o
   0   2  14      420.40      399.75     21.56 o
   1   2  14     2428.61     2233.34     50.64 o
   2   2  14      244.74      247.54     19.86 o
   3   2  14      955.86      909.87     37.32 o
   4   2  14      982.76      988.67     43.55 o
   5   2  14      583.01      617.49     39.78 o
   6   2  14      207.00      145.52     23.57 o
   7   2  14        7.86       41.11     21.12 o
   8   2  14       29.70       38.22     21.55 o
   9   2  14      164.91      180.49     40.18 o
  10   2  14      533.87      561.97     71.34 o
  11   2  14      244.95      312.42     78.14 o
 -13   3  14       93.33      180.97     68.56 o
 -12   3  14       28.00       -6.20     38.34 o
 -11   3  14      211.14      266.97     63.73 o
 -10   3  14        8.36        2.40     34.09 o
  -9   3  14      263.35      250.19     80.17 o
  -8   3  14      282.11      228.04     50.87 o
  -7   3  14       17.25       -9.13     24.33 o
  -6   3  14      485.49      429.77     41.57 o
  -5   3  14       77.66      116.85     22.81 o
  -4   3  14      198.11      229.30     28.15 o
  -3   3  14      516.18      525.76     32.75 o
  -2   3  14        0.62       33.71     12.13 o
  -1   3  14      100.46      129.21     20.27 o
   0   3  14      578.94      532.78     29.19 o
   1   3  14      373.89      443.74     28.91 o
   2   3  14      991.05      924.98     32.25 o
   3   3  14        1.23       24.58     12.35 o
   4   3  14     1360.61     1285.88     45.58 o
   5   3  14      103.33      113.82     19.77 o
   6   3  14       42.52       49.90     18.12 o
   7   3  14     1175.36     1211.62     59.23 o
   8   3  14      450.34      490.84     51.69 o
   9   3  14     2003.61     1898.38    117.75 o
  10   3  14      710.55      824.14     83.49 o
 -12   4  14     2466.69     2608.16    171.70 o
 -11   4  14       72.78       85.15     41.56 o
 -10   4  14        0.06      -34.39     45.05 o
  -9   4  14      275.33      284.32     59.87 o
  -8   4  14      875.85      862.60     78.59 o
  -7   4  14      856.56      936.64     67.42 o
  -6   4  14       79.64      122.99     27.27 o
  -5   4  14        0.06       14.37     18.66 o
  -4   4  14     1226.56     1304.90     60.13 o
  -3   4  14       13.87       63.06     17.74 o
  -2   4  14     2636.50     2486.66     76.53 o
  -1   4  14      447.14      403.71     29.81 o
   0   4  14       46.55       60.76     13.65 o
   1   4  14       16.86       31.60     12.17 o
   2   4  14      532.10      573.92     34.34 o
   3   4  14      430.92      421.42     25.07 o
   4   4  14       79.60       71.94     14.40 o
   5   4  14      165.31      180.34     20.84 o
   6   4  14     4064.37     3927.08    104.08 o
   7   4  14      680.59      775.92     57.29 o
   8   4  14     3034.60     3257.30    133.62 o
   9   4  14     1926.15     1776.25    115.52 o
  10   4  14      435.72      545.96     70.32 o
 -12   5  14       67.88       52.97     50.33 o
 -11   5  14      183.29      143.67     47.94 o
 -10   5  14      420.93      422.14     70.04 o
  -9   5  14        5.59      -18.01     34.52 o
  -8   5  14       59.39       82.17     35.18 o
  -7   5  14       70.22       56.15     23.57 o
  -6   5  14     1942.56     1936.06     83.55 o
  -5   5  14      247.62      284.49     35.42 o
  -4   5  14      628.35      616.76     42.58 o
  -3   5  14      698.53      673.39     34.99 o
  -2   5  14       28.50       89.11     21.87 o
  -1   5  14        1.43       59.15     21.42 o
   0   5  14     2134.47     2072.20     54.30 o
   1   5  14       75.68      106.10     21.29 o
   2   5  14     3614.02     3506.09     83.12 o
   3   5  14      371.36      354.25     18.65 o
   4   5  14      490.89      485.26     28.65 o
   5   5  14       56.42       80.47     16.22 o
   6   5  14        2.10       35.13     16.23 o
   7   5  14       78.80      107.67     31.08 o
   8   5  14     1005.47     1084.22     79.56 o
   9   5  14       14.33       16.23     34.31 o
  10   5  14       29.46      121.69     71.25 o
 -12   6  14       80.62      105.10     68.82 o
 -11   6  14       74.09       58.50     36.25 o
 -10   6  14     1547.78     1512.27    124.32 o
  -9   6  14      855.51      900.59     83.97 o
  -8   6  14     1390.84     1339.40     97.60 o
  -7   6  14      115.96       89.53     25.58 o
  -6   6  14       74.26       40.69     22.26 o
  -5   6  14      610.00      587.72     52.68 o
  -4   6  14       39.00       73.24     19.78 o
  -3   6  14       39.33       62.64     20.36 o
  -2   6  14      396.60      497.58     39.21 o
  -1   6  14        0.59       22.24     12.40 o
   0   6  14     1649.93     1604.82     46.48 o
   1   6  14     1859.65     1697.80     38.11 o
   2   6  14      177.89      186.63     22.68 o
   3   6  14      865.64      871.28     44.16 o
   4   6  14        0.51       26.60     26.44 o
   5   6  14       41.89       36.96     13.81 o
   6   6  14     1959.82     1829.09     75.85 o
   7   6  14       34.98       61.46     28.85 o
   8   6  14      578.28      552.77     59.82 o
   9   6  14      107.20      180.68     58.16 o
  10   6  14      241.82      213.07    113.80 o
 -12   7  14       23.88      102.09     79.85 o
 -11   7  14       76.07       58.18     36.47 o
 -10   7  14        8.73      -25.98     30.99 o
  -9   7  14      610.15      680.92     74.87 o
  -8   7  14     8307.09     8217.62    299.44 o
  -7   7  14      251.14      235.88     36.28 o
  -6   7  14        6.14       -9.54     22.65 o
  -5   7  14      527.21      571.46     47.47 o
  -4   7  14     1374.73     1458.47     66.95 o
  -3   7  14       34.19       49.32     21.70 o
  -2   7  14      345.72      380.69     36.36 o
  -1   7  14       56.26       78.60     26.36 o
   0   7  14      667.42      638.84     43.84 o
   1   7  14      744.45      756.26     37.92 o
   2   7  14     5080.57     4916.04    137.90 o
   3   7  14      935.04      874.53     55.96 o
   4   7  14     1906.84     1816.26     54.85 o
   5   7  14       32.26       28.26     23.28 o
   6   7  14      247.62      298.86     41.86 o
   7   7  14      237.55      291.84     46.12 o
   8   7  14       34.94       29.49     33.44 o
   9   7  14      113.25      117.72     47.35 o
  10   7  14       82.70       57.25     39.51 o
 -12   8  14      688.67      848.20    135.69 o
 -11   8  14        2.61      -28.33     53.27 o
 -10   8  14      184.77      205.48     47.62 o
  -9   8  14      742.79      834.02     81.81 o
  -8   8  14      563.85      589.25     61.75 o
  -7   8  14      279.70      245.11     42.36 o
  -6   8  14      378.71      301.48     39.01 o
  -5   8  14     1212.78     1249.35     68.42 o
  -4   8  14      608.73      662.41     42.99 o
  -3   8  14      953.23      870.70     31.29 o
  -2   8  14        0.26       19.81     13.41 o
  -1   8  14      328.60      353.64     43.07 o
   0   8  14      426.21      391.97     33.36 o
   1   8  14      497.46      504.80     37.62 o
   2   8  14      823.39      856.81     60.41 o
   3   8  14      473.70      466.70     42.19 o
   4   8  14     1415.74     1289.61     57.94 o
   5   8  14      177.63      181.07     36.23 o
   6   8  14     1501.72     1498.35     88.30 o
   7   8  14      104.33      101.31     41.30 o
   8   8  14      442.32      425.07     62.63 o
   9   8  14      109.21      166.93     50.65 o
  10   8  14       25.59       89.35     49.41 o
 -11   9  14     1186.12     1329.57    135.48 o
 -10   9  14       19.34      -31.99     31.99 o
  -9   9  14      711.97      582.13     70.26 o
  -8   9  14     1564.09     1525.70     95.18 o
  -7   9  14        7.61        9.22     27.72 o
  -6   9  14      776.29      818.03     59.53 o
  -5   9  14      210.13      226.85     26.54 o
  -4   9  14        0.16        8.63     16.20 o
  -3   9  14     2649.18     2577.71     57.45 o
  -2   9  14     2038.82     1932.40     64.73 o
  -1   9  14      444.49      450.41     44.12 o
   0   9  14      996.01     1007.61     50.19 o
   1   9  14     2096.79     2165.80     65.05 o
   2   9  14     1107.72     1124.81     85.88 o
   3   9  14      627.02      767.24     77.53 o
   4   9  14        3.90       46.82     24.96 o
   5   9  14       14.18        0.02     25.21 o
   6   9  14      576.47      480.38     63.59 o
   7   9  14      326.99      305.33     49.60 o
   8   9  14      635.78      788.55     74.51 o
   9   9  14       11.50       14.91     73.01 o
 -11  10  14      212.74      234.97     67.44 o
 -10  10  14      331.28      386.02     75.61 o
  -9  10  14       48.11        2.78     53.49 o
  -8  10  14        0.75      -16.99     31.75 o
  -7  10  14       20.15       27.95     31.44 o
  -6  10  14        4.62        7.62     37.82 o
  -5  10  14        7.81       -1.45     23.76 o
  -4  10  14      291.63      296.31     20.88 o
  -3  10  14      658.26      651.43     44.53 o
  -2  10  14      699.03      816.35     88.03 o
  -1  10  14      246.07      258.94     60.20 o
   0  10  14     1145.72     1052.90     68.43 o
   1  10  14       92.60       65.60     42.23 o
   2  10  14     1223.78     1158.95     57.04 o
   3  10  14     3072.18     3142.68    142.98 o
   4  10  14     1489.33     1528.42     85.23 o
   5  10  14      384.64      344.92     44.19 o
   6  10  14      421.62      352.43     65.46 o
   7  10  14       92.04      157.33     38.54 o
   8  10  14      277.81      435.20     66.08 o
   9  10  14      261.42      400.02     81.61 o
 -11  11  14        8.79      -62.20     74.94 o
 -10  11  14       17.16      -22.91     45.87 o
  -9  11  14      184.75      158.48     47.93 o
  -8  11  14      431.11      459.02     67.28 o
  -7  11  14       68.07       62.43     36.61 o
  -6  11  14       71.09      115.59     36.63 o
  -5  11  14      203.80      246.67     49.26 o
  -4  11  14      628.32      540.78     39.89 o
  -3  11  14       91.26       88.29     14.51 o
  -2  11  14     1686.54     1605.88     99.75 o
  -1  11  14      325.86      344.40     60.52 o
   0  11  14      220.73      193.13     42.97 o
   1  11  14     2625.54     2534.09    107.03 o
   2  11  14       87.97      113.59     50.07 o
   3  11  14      229.97      225.53     44.64 o
   4  11  14      437.38      492.24     61.35 o
   5  11  14       21.31       22.90     24.03 o
   6  11  14       11.04       -8.91     57.86 o
   7  11  14      157.45      201.28     52.85 o
   8  11  14        0.24       42.66     56.46 o
   9  11  14        1.56       93.78     52.66 o
 -10  12  14      407.80      372.15     77.75 o
  -9  12  14      415.52      355.19     62.62 o
  -8  12  14      253.65      243.82     51.87 o
  -7  12  14      161.91      190.96     51.06 o
  -6  12  14     2898.81     3006.85    155.80 o
  -5  12  14        6.78       44.83     53.92 o
  -4  12  14      568.96      561.72     56.60 o
  -3  12  14      728.88      653.71     37.47 o
  -2  12  14       99.70       57.29     40.06 o
  -1  12  14      213.46      290.54     55.23 o
   0  12  14      152.28       90.25     37.97 o
   1  12  14       72.13      152.97     52.26 o
   2  12  14     1443.93     1377.08    121.43 o
   3  12  14      250.89      206.40     44.68 o
   4  12  14      864.07      892.71     81.85 o
   5  12  14       78.80       91.21     37.46 o
   6  12  14      149.99      144.08     52.52 o
   7  12  14        0.23        6.39     27.36 o
   8  12  14      119.00      207.64     62.06 o
 -10  13  14      341.38      412.14     82.43 o
  -9  13  14        7.38      -28.28     35.36 o
  -8  13  14      251.54      259.54     54.95 o
  -7  13  14       22.95        3.22     29.36 o
  -6  13  14      273.33      360.34     49.54 o
  -5  13  14     4264.34     4287.93    132.01 o
  -4  13  14     1111.96     1052.38     77.33 o
  -3  13  14      374.26      353.07     67.42 o
  -2  13  14      439.49      456.58     72.18 o
  -1  13  14       32.94       70.36     39.35 o
   0  13  14      173.52      153.07     87.09 o
   1  13  14      573.52      691.94     89.96 o
   2  13  14     1382.81     1379.05    123.80 o
   3  13  14      869.30      988.26    107.95 o
   4  13  14        5.05       12.52     29.25 o
   5  13  14        6.46       19.44     28.79 o
   6  13  14      181.70      233.28     64.53 o
   7  13  14       69.56      154.77     63.31 o
   8  13  14      453.27      661.55     87.11 o
  -9  14  14      749.33      871.85    118.22 o
  -8  14  14      447.08      569.58    102.87 o
  -7  14  14      502.72      556.48    177.60 o
  -6  14  14       36.42       64.33     41.83 o
  -5  14  14       86.70      175.69     59.33 o
  -4  14  14       45.06      125.59     71.95 o
  -3  14  14      232.21      333.81     66.49 o
  -2  14  14       39.04      172.23     49.60 o
  -1  14  14       22.01      191.00     50.28 o
   0  14  14      299.10      412.77     69.71 o
   1  14  14      313.10      351.99     71.53 o
   2  14  14        2.04      -24.75     53.60 o
   3  14  14       22.55       21.55     64.11 o
   4  14  14      836.53      690.08     76.16 o
   5  14  14        4.54      -64.28     64.28 o
   6  14  14       68.56      181.29     69.81 o
   7  14  14       16.99      131.32     50.64 o
  -9  15  14       22.43        6.05     48.87 o
  -8  15  14       72.63       45.71     46.72 o
  -7  15  14      233.16      162.81     80.41 o
  -6  15  14        0.70       92.19     48.22 o
  -5  15  14      240.02      331.74     90.91 o
  -4  15  14      579.73      790.86    108.89 o
  -3  15  14       87.07      133.81     52.41 o
  -2  15  14      401.69      447.96     73.89 o
  -1  15  14     1273.74     1370.96    125.82 o
   0  15  14       56.88      143.98     90.62 o
   1  15  14       69.41       95.01     65.76 o
   2  15  14        0.32       30.13     44.46 o
   3  15  14      878.54      986.51    112.78 o
   4  15  14      177.01      131.68     50.85 o
   5  15  14       16.42       48.15     42.10 o
   6  15  14      215.62      227.02     98.26 o
   7  15  14        1.54       49.26     38.92 o
  -8  16  14      814.01      883.85    119.54 o
  -7  16  14        1.38       51.86    139.39 o
  -6  16  14       93.53      124.55     50.02 o
  -5  16  14      938.61     1222.38    135.01 o
  -4  16  14        0.65       75.90     44.43 o
  -3  16  14      674.39      673.61    108.56 o
  -2  16  14       11.52      130.26     60.02 o
  -1  16  14     1962.58     1784.89    145.79 o
   0  16  14       84.90      137.53     66.87 o
   1  16  14      692.50      606.63     90.70 o
   2  16  14      294.67      307.55     72.77 o
   3  16  14        5.31       18.18     57.41 o
   4  16  14       27.23       93.72     64.04 o
   5  16  14       19.29       67.90     74.10 o
   6  16  14        0.82      101.92     53.16 o
  -7  17  14      164.27      198.36     97.05 o
  -6  17  14        0.54       -8.16     55.28 o
  -5  17  14       65.28       15.65     41.55 o
  -4  17  14       33.61      172.84     57.53 o
  -3  17  14       14.03      115.29     55.05 o
  -2  17  14       65.57      155.28     49.01 o
  -1  17  14       51.72       58.24     91.20 o
   0  17  14      532.12      698.37    143.41 o
   1  17  14       30.41       84.43     51.07 o
   2  17  14       84.10       92.01     69.87 o
   3  17  14     2395.43     2473.39    182.84 o
   4  17  14      485.91      482.62     88.65 o
   5  17  14      210.89      251.43     83.57 o
  -6  18  14      496.33      429.01     80.77 o
  -5  18  14       18.04       86.13     45.51 o
  -4  18  14      221.19      280.77     66.03 o
  -3  18  14       12.46       85.41     47.88 o
  -2  18  14        0.08       -3.37     50.30 o
  -1  18  14      816.39      841.76    107.81 o
   0  18  14       26.41      155.11     67.17 o
   1  18  14       24.98      136.83     82.16 o
   2  18  14     1155.34     1088.81    126.30 o
   3  18  14      912.83      989.62    123.33 o
   4  18  14      639.48      684.12    103.86 o
  -5  19  14       98.31      230.91     68.92 o
  -4  19  14      116.27      141.02     57.60 o
  -3  19  14       69.71       60.15     42.71 o
  -2  19  14       92.61      203.45     60.15 o
  -1  19  14        4.76       57.11     48.29 o
   0  19  14      211.78      177.43     68.90 o
   1  19  14        0.00      133.54     90.38 o
   2  19  14       51.63      160.01     76.46 o
  -2  20  14       28.64       67.80     78.59 o
  -1  20  14       72.94      196.96     59.93 o
   0  20  14        0.93       60.54     47.74 o
 -11   0  15       17.05      -61.17     71.61 o
  -9   0  15      259.52      199.34     84.79 o
  -7   0  15     5480.42     5932.17    390.80 o
  -5   0  15      219.92      295.43     49.86 o
  -3   0  15      280.77      477.75     45.79 o
  -1   0  15      904.12      799.90     55.69 o
   1   0  15    32111.86    31005.45    303.15 o
   3   0  15        3.03       64.59     24.27 o
   5   0  15     4228.83     4339.53    128.69 o
   7   0  15       58.91       53.51     28.51 o
   9   0  15      263.32      346.07     69.95 o
 -12   1  15      409.14      554.56     87.51 o
 -11   1  15        2.97      -25.35     36.63 o
 -10   1  15      156.48      185.20     56.01 o
  -9   1  15        2.53        5.91     37.75 o
  -8   1  15      358.75      425.88     68.02 o
  -7   1  15       15.57        3.89     31.92 o
  -6   1  15      239.26      215.56     32.61 o
  -5   1  15        7.31       26.68     19.95 o
  -4   1  15     3299.71     3316.25     91.99 o
  -3   1  15      731.83      799.07     37.30 o
  -2   1  15       28.28       55.77     13.51 o
  -1   1  15     4353.88     4165.36     90.44 o
   0   1  15     1493.15     1413.09     47.00 o
   1   1  15     5806.92     5752.23     91.58 o
   2   1  15      218.63      214.24     22.83 o
   3   1  15      338.55      322.01     23.59 o
   4   1  15     6417.54     6425.44    103.04 o
   5   1  15      823.94      787.83     44.46 o
   6   1  15      127.36      180.15     25.30 o
   7   1  15      704.40      633.50     46.25 o
   8   1  15        8.22       31.19     19.00 o
   9   1  15      162.46      196.02     36.59 o
  10   1  15      222.20      213.55     54.59 o
 -12   2  15      129.24       55.67     41.54 o
 -11   2  15        3.16        2.54     34.54 o
 -10   2  15     1276.30     1261.73    117.06 o
  -9   2  15     1067.47     1017.86    104.08 o
  -8   2  15       15.64       21.25     36.56 o
  -7   2  15       50.98       63.61     27.40 o
  -6   2  15      102.94      129.95     31.45 o
  -5   2  15      941.47     1039.50     55.91 o
  -4   2  15        3.29       52.56     26.50 o
  -3   2  15      143.23      156.26     21.86 o
  -2   2  15       56.67       63.82     14.50 o
  -1   2  15      176.31      151.33     23.38 o
   0   2  15       18.08       44.66     10.04 o
   1   2  15     1811.57     1754.09     45.60 o
   2   2  15        0.09       13.36     14.74 o
   3   2  15      449.03      478.98     30.22 o
   4   2  15      620.73      617.41     33.38 o
   5   2  15       85.95       80.71     19.65 o
   6   2  15       59.37       86.35     20.68 o
   7   2  15       98.92      103.91     23.54 o
   8   2  15        1.99       56.31     26.13 o
   9   2  15      563.07      610.38     55.93 o
  10   2  15      207.76      193.65     57.34 o
 -12   3  15      298.65      275.74    115.13 o
 -11   3  15     1016.04     1048.77    112.38 o
 -10   3  15      492.15      547.93     81.08 o
  -9   3  15     1620.04     1411.32    120.60 o
  -8   3  15      836.48      874.24     93.64 o
  -7   3  15       10.26       13.16     22.99 o
  -6   3  15       33.32       61.02     23.65 o
  -5   3  15       23.72       37.33     18.63 o
  -4   3  15     2206.27     2356.77     88.57 o
  -3   3  15      113.08      117.17     24.73 o
  -2   3  15       13.58       47.78     23.17 o
  -1   3  15       33.03       43.78     19.83 o
   0   3  15     1507.43     1434.54     53.67 o
   1   3  15      710.51      699.50     34.11 o
   2   3  15     2803.73     2585.52     65.99 o
   3   3  15      536.56      547.54     26.42 o
   4   3  15       27.50       67.62     19.57 o
   5   3  15      275.98      260.56     24.44 o
   6   3  15       28.43       40.39     21.12 o
   7   3  15      829.23      815.33     62.75 o
   8   3  15      128.63      122.13     30.11 o
   9   3  15      406.11      403.27     51.27 o
  10   3  15      204.55      233.04     65.10 o
 -12   4  15        5.11       30.48     35.15 o
 -11   4  15        1.05       20.33     35.82 o
 -10   4  15      194.08      176.76     52.86 o
  -9   4  15       15.57       51.24     38.04 o
  -8   4  15      390.95      376.60     56.93 o
  -7   4  15     1122.63     1158.74     76.17 o
  -6   4  15        4.14      -10.24     18.96 o
  -5   4  15     1593.73     1633.17     79.79 o
  -4   4  15     1303.06     1338.30     61.76 o
  -3   4  15        9.01       44.15     15.34 o
  -2   4  15       46.17       69.53     17.89 o
  -1   4  15       10.46       31.08     15.04 o
   0   4  15     8422.66     8102.55    114.30 o
   1   4  15      595.06      586.62     36.41 o
   2   4  15      946.64      907.06     44.17 o
   3   4  15      862.71      838.07     29.50 o
   4   4  15       40.13       76.40     13.50 o
   5   4  15      993.19     1011.40     49.98 o
   6   4  15     1306.48     1253.40     67.37 o
   7   4  15        3.42       62.43     26.73 o
   8   4  15       10.07       32.56     24.68 o
   9   4  15      141.01      193.81     38.28 o
  10   4  15      194.92      235.33     54.04 o
 -12   5  15        0.04       55.96     60.87 o
 -11   5  15      492.63      445.26     76.09 o
 -10   5  15        1.45       29.71     37.54 o
  -9   5  15        6.00       29.77     35.88 o
  -8   5  15     2281.01     2353.20    129.09 o
  -7   5  15       48.05       53.14     23.16 o
  -6   5  15       54.31       84.67     25.06 o
  -5   5  15       17.30       29.70     21.38 o
  -4   5  15      614.86      663.66     47.29 o
  -3   5  15       68.83      104.85     21.61 o
  -2   5  15      683.52      679.49     42.18 o
  -1   5  15     8088.54     7736.29    130.86 o
   0   5  15     2172.16     2095.34     52.45 o
   1   5  15     2215.48     2140.95     73.78 o
   2   5  15      194.27      197.22     20.94 o
   3   5  15       35.00       57.75     19.76 o
   4   5  15     3715.63     3753.94     77.31 o
   5   5  15     2261.14     2122.99     75.24 o
   6   5  15        9.59       69.29     27.69 o
   7   5  15     2318.47     2415.61    104.46 o
   8   5  15       12.47       36.67     29.50 o
   9   5  15     1618.19     1629.81    108.01 o
  10   5  15       57.95       85.88     44.89 o
 -12   6  15      633.95      655.60    124.51 o
 -11   6  15       21.63       -2.55     51.24 o
 -10   6  15       22.40       45.50     42.34 o
  -9   6  15       22.99       31.72     33.49 o
  -8   6  15      734.74      770.33     77.54 o
  -7   6  15     1394.13     1251.45     83.79 o
  -6   6  15      295.28      303.02     39.33 o
  -5   6  15     5599.90     5228.05    138.33 o
  -4   6  15      533.13      564.46     43.14 o
  -3   6  15       13.28       42.56     24.40 o
  -2   6  15      417.15      418.66     32.55 o
  -1   6  15      814.04      863.84     38.58 o
   0   6  15      689.33      686.72     30.36 o
   1   6  15     2303.74     2100.26     50.68 o
   2   6  15     1637.34     1492.48     54.19 o
   3   6  15     2649.90     2401.15     69.82 o
   4   6  15       16.48       36.75     15.87 o
   5   6  15        3.61       23.62     23.29 o
   6   6  15      688.84      647.88     54.99 o
   7   6  15       20.49       47.49     34.92 o
   8   6  15        0.36        7.82     38.20 o
   9   6  15       25.43       78.09     36.80 o
  10   6  15        0.97        9.92     33.54 o
 -12   7  15        3.84       12.63     78.67 o
 -11   7  15      321.94      389.72     71.80 o
 -10   7  15       26.71       24.06     30.45 o
  -9   7  15     2391.02     2322.93    133.59 o
  -8   7  15     3359.87     3380.21    155.49 o
  -7   7  15      190.99      207.72     39.54 o
  -6   7  15       30.16       37.94     22.56 o
  -5   7  15      532.21      489.45     44.51 o
  -4   7  15      314.46      294.31     32.34 o
  -3   7  15      475.01      500.70     56.38 o
  -2   7  15       42.42       79.69     21.52 o
  -1   7  15      325.95      383.98     35.00 o
   0   7  15        2.11       15.17     19.85 o
   1   7  15      396.82      432.89     30.36 o
   2   7  15      714.00      815.10     55.02 o
   3   7  15      706.84      625.27     49.37 o
   4   7  15        1.07       35.88     33.09 o
   5   7  15        1.59       24.27     29.72 o
   6   7  15       59.63      105.29     30.66 o
   7   7  15      322.69      381.71     52.78 o
   8   7  15       26.39       63.68     46.82 o
   9   7  15      129.90      145.22     44.07 o
 -11   8  15       30.18       14.86     47.77 o
 -10   8  15       88.58       95.76     35.21 o
  -9   8  15     1401.77     1347.76    103.69 o
  -8   8  15     1859.11     1922.29    107.72 o
  -7   8  15      685.62      715.38     65.88 o
  -6   8  15       35.51       41.51     27.20 o
  -5   8  15        1.33       20.09     23.42 o
  -4   8  15      599.75      665.59     45.23 o
  -3   8  15       35.34       33.77     27.60 o
  -2   8  15        1.77       33.55     21.56 o
  -1   8  15        3.47       82.69     33.82 o
   0   8  15       65.97       61.51     27.31 o
   1   8  15     3107.76     3215.00     77.96 o
   2   8  15        9.75       73.31     22.17 o
   3   8  15       33.85       20.91     21.23 o
   4   8  15      634.78      571.00     60.36 o
   5   8  15        0.83       -5.07     26.57 o
   6   8  15       97.17      160.08     35.30 o
   7   8  15      548.92      629.84     65.83 o
   8   8  15      172.61      310.86     50.42 o
   9   8  15        0.19        7.48     34.80 o
 -11   9  15       43.63        8.74     50.10 o
 -10   9  15      520.90      582.78     84.05 o
  -9   9  15      403.60      430.07     73.99 o
  -8   9  15        0.50       17.54     27.87 o
  -7   9  15        0.16        8.97     29.08 o
  -6   9  15       85.21       89.45     30.59 o
  -5   9  15       93.40       93.67     33.08 o
  -4   9  15      311.30      292.33     24.43 o
  -3   9  15       22.26       65.73     24.78 o
  -2   9  15      685.97      570.90     59.75 o
  -1   9  15     2874.80     2608.97     92.91 o
   0   9  15      957.70      988.56     58.70 o
   1   9  15      392.52      425.60     31.09 o
   2   9  15       79.71       54.14     33.82 o
   3   9  15       20.36       12.48     37.51 o
   4   9  15        8.94       16.48     25.44 o
   5   9  15      437.90      426.67     50.51 o
   6   9  15      500.75      517.72     65.78 o
   7   9  15        1.58       69.14     28.81 o
   8   9  15        0.12       83.13     34.27 o
   9   9  15      464.53      617.31     81.02 o
 -11  10  15      389.21      436.51     85.41 o
 -10  10  15       11.07        9.48     47.36 o
  -9  10  15      191.08      159.49     43.60 o
  -8  10  15      260.05      232.97     44.62 o
  -7  10  15       88.43       92.84     36.92 o
  -6  10  15      322.46      334.51     56.32 o
  -5  10  15      362.27      295.85     50.68 o
  -4  10  15       55.14       90.81     37.92 o
  -3  10  15      585.23      502.54     40.47 o
  -2  10  15     3162.41     2956.80    133.49 o
  -1  10  15     2100.53     2085.04    159.41 o
   0  10  15      258.81      148.94     97.57 o
   1  10  15     1740.09     1566.35     80.16 o
   2  10  15       30.74       60.98     34.95 o
   3  10  15      545.18      521.73     62.13 o
   4  10  15      192.29      244.22     44.48 o
   5  10  15      370.24      325.45     49.87 o
   6  10  15       17.17       33.49     24.01 o
   7  10  15       70.76      165.72     58.88 o
   8  10  15     1122.77     1201.24    111.66 o
 -10  11  15      278.13      286.17     69.49 o
  -9  11  15     1374.47     1521.65    118.64 o
  -8  11  15        2.23      -11.01     35.38 o
  -7  11  15       29.98        0.60     35.39 o
  -6  11  15       28.19       29.07     44.31 o
  -5  11  15       20.77       63.46     29.11 o
  -4  11  15     1039.50      929.68     56.12 o
  -3  11  15      288.90      301.25     60.38 o
  -2  11  15      214.05      220.97     42.66 o
  -1  11  15      431.73      347.22     62.97 o
   0  11  15        5.47       28.14     37.06 o
   1  11  15     2248.33     2247.97    128.33 o
   2  11  15      128.14       64.48     52.54 o
   3  11  15       20.98       56.02     41.48 o
   4  11  15      467.11      484.55     62.62 o
   5  11  15        4.32       19.81     26.35 o
   6  11  15      409.58      352.18     73.88 o
   7  11  15       11.32       83.65     48.25 o
   8  11  15        5.80      104.74     56.28 o
 -10  12  15        0.07       11.40     40.18 o
  -9  12  15       12.77      -35.24     36.85 o
  -8  12  15      200.84      144.12     47.10 o
  -7  12  15      284.62      331.09     60.81 o
  -6  12  15      932.19      932.07     88.13 o
  -5  12  15      291.27      306.04     46.33 o
  -4  12  15      831.96      844.88     97.14 o
  -3  12  15     1788.41     1560.27    128.45 o
  -2  12  15      172.93      247.57     56.33 o
  -1  12  15     1537.61     1458.26    121.40 o
   0  12  15      852.86      813.51     91.32 o
   1  12  15       41.55       73.12     40.32 o
   2  12  15     1190.52     1128.23    112.03 o
   3  12  15      781.57      714.88     77.68 o
   4  12  15        7.38      -13.95     32.06 o
   5  12  15      170.43      176.38     45.83 o
   6  12  15      535.62      696.51     98.64 o
   7  12  15      562.08      719.05     86.84 o
   8  12  15      150.23      279.64     63.00 o
  -9  13  15      230.68      232.74     70.13 o
  -8  13  15      146.66       59.65     54.50 o
  -7  13  15        9.24       22.56     78.40 o
  -6  13  15       14.33      139.20     62.52 o
  -5  13  15      441.95      457.27     79.07 o
  -4  13  15       24.01       87.67     48.42 o
  -3  13  15      404.42      413.92     72.50 o
  -2  13  15     2731.54     2566.90    164.87 o
  -1  13  15       97.69      109.94     54.01 o
   0  13  15      161.87      212.82     56.06 o
   1  13  15        0.06       35.32     44.35 o
   2  13  15      555.01      689.02     93.41 o
   3  13  15      122.38      113.11     37.82 o
   4  13  15      208.67      236.11     61.20 o
   5  13  15       11.80       70.08     68.77 o
   6  13  15        2.06       95.47     51.29 o
   7  13  15      332.06      384.30     68.71 o
  -9  14  15      373.76      338.96     80.55 o
  -8  14  15        1.45      -22.37     51.12 o
  -7  14  15      332.23      526.06    120.02 o
  -6  14  15      244.30      324.94     85.12 o
  -5  14  15      170.27      335.71     69.72 o
  -4  14  15        4.11       55.00     41.73 o
  -3  14  15      118.54       77.09     67.51 o
  -2  14  15      165.31      146.55     48.48 o
  -1  14  15      776.67      756.41     93.23 o
   0  14  15       61.53      157.00     85.67 o
   1  14  15      132.87      123.03     67.68 o
   2  14  15      297.78      280.29     70.19 o
   3  14  15      497.70      580.92     90.56 o
   4  14  15        0.03       41.49     31.14 o
   5  14  15       38.20      110.57     51.86 o
   6  14  15      132.40       67.64     98.51 o
   7  14  15      185.50      232.15     87.62 o
  -8  15  15       43.70       -4.75     47.23 o
  -7  15  15      438.21      539.09    108.85 o
  -6  15  15       85.56      136.43     53.72 o
  -5  15  15      938.76      874.26    150.64 o
  -4  15  15      122.99      169.00     51.61 o
  -3  15  15        1.07       11.51     31.82 o
  -2  15  15     1406.83     1313.09    125.22 o
  -1  15  15       99.75      161.08     63.08 o
   0  15  15       24.84      220.03     64.23 o
   1  15  15      480.22      457.86     81.77 o
   2  15  15      406.09      409.19     79.86 o
   3  15  15      564.19      739.69    152.75 o
   4  15  15       39.65       58.81     51.39 o
   5  15  15       20.16       70.27     77.85 o
   6  15  15      251.24      427.78     83.15 o
  -7  16  15       25.70       96.23     60.89 o
  -6  16  15      281.74      301.10     66.70 o
  -5  16  15       82.77      118.82     47.25 o
  -4  16  15       73.30      141.88     53.30 o
  -3  16  15        2.03       24.66     55.18 o
  -2  16  15        1.15      176.01     53.73 o
  -1  16  15       85.93       46.93     42.52 o
   0  16  15      309.82      419.96     76.89 o
   1  16  15      289.79      206.20     62.29 o
   2  16  15      453.55      399.45     82.68 o
   3  16  15        0.45       67.11     51.63 o
   4  16  15      115.28      269.55     79.26 o
   5  16  15        7.70      122.65     60.44 o
  -6  17  15        3.40       -8.80     39.12 o
  -5  17  15      125.62      144.86     72.54 o
  -4  17  15      124.55       54.12     53.20 o
  -3  17  15       31.05       76.17     41.92 o
  -2  17  15      373.81      454.08     80.03 o
  -1  17  15      105.13      159.81     52.35 o
   0  17  15     1194.43     1441.32    138.72 o
   1  17  15      689.18      663.28    122.72 o
   2  17  15      369.24      374.63     80.78 o
   3  17  15      589.27      514.85     88.38 o
   4  17  15      123.91        1.44     58.91 o
  -5  18  15       12.13       50.80     48.39 o
  -4  18  15       81.76       87.14     57.15 o
  -3  18  15      218.15      119.38     56.88 o
  -2  18  15       53.00      224.92     63.74 o
  -1  18  15       17.38      112.26     62.07 o
   0  18  15      186.42      259.15     65.43 o
   1  18  15      158.25      129.94    100.96 o
   2  18  15     1128.99     1144.72    132.45 o
   3  18  15      309.27      237.58     72.16 o
  -3  19  15        2.20      101.52     47.22 o
  -2  19  15      586.62      560.47     96.76 o
  -1  19  15       12.94       65.74     50.05 o
   0  19  15      104.76      204.61     69.11 o
   1  19  15       12.85       89.25    129.64 o
 -12   0  16      911.91      921.00    133.87 o
 -10   0  16     1433.54     1536.83    162.60 o
  -8   0  16      552.67      653.68    152.25 o
  -6   0  16      342.98      376.68     58.57 o
  -4   0  16     8559.45     8418.30    215.12 o
  -2   0  16     3994.79     4061.13    108.30 o
   0   0  16     9998.42     9786.85    187.56 o
   2   0  16      213.24      206.21     31.27 o
   4   0  16        0.06        3.18     27.47 o
   6   0  16      400.45      275.92     53.11 o
   8   0  16     1361.37     1516.67    131.16 o
  10   0  16       60.74       51.30     52.56 o
 -12   1  16      167.28      170.40     54.42 o
 -11   1  16      283.33      268.06     63.32 o
 -10   1  16       40.98       53.12     39.02 o
  -9   1  16      864.79      958.01    104.83 o
  -8   1  16        4.15       16.13     36.90 o
  -7   1  16      129.04      123.97     46.43 o
  -6   1  16       12.32       41.48     25.06 o
  -5   1  16       75.19       89.60     21.92 o
  -4   1  16     6781.97     6542.27    131.29 o
  -3   1  16      250.35      284.95     27.68 o
  -2   1  16        5.83       25.57     13.18 o
  -1   1  16      852.55      839.70     45.64 o
   0   1  16        4.44       27.00     13.14 o
   1   1  16     7239.24     6847.72    102.37 o
   2   1  16       67.30       68.29     15.91 o
   3   1  16       11.99       55.19     21.13 o
   4   1  16      118.32      148.54     19.25 o
   5   1  16       31.27       47.27     14.86 o
   6   1  16      124.66      123.76     28.63 o
   7   1  16     1139.14     1028.37     68.11 o
   8   1  16      104.33      117.54     30.47 o
   9   1  16     1345.80     1303.05     90.15 o
  10   1  16        1.05       12.56     31.98 o
 -12   2  16       40.66       48.99     40.87 o
 -11   2  16        2.42      -46.38     46.38 o
 -10   2  16       70.49       79.75     40.21 o
  -9   2  16       51.19       41.57     35.27 o
  -8   2  16     2207.92     2161.14    146.53 o
  -7   2  16     1455.63     1430.74    116.08 o
  -6   2  16       50.58       67.73     27.18 o
  -5   2  16      174.74      151.11     26.11 o
  -4   2  16      561.32      555.05     40.46 o
  -3   2  16       36.34       53.94     18.57 o
  -2   2  16     1369.29     1352.96     60.52 o
  -1   2  16      118.45       96.56     26.18 o
   0   2  16     9143.70     8886.05    138.66 o
   1   2  16     6790.22     6263.45    102.91 o
   2   2  16      723.65      735.85     34.37 o
   3   2  16     1734.33     1667.14     54.79 o
   4   2  16      122.10      183.06     18.45 o
   5   2  16       13.35       17.87     16.45 o
   6   2  16      488.89      543.44     42.91 o
   7   2  16       31.89       52.91     29.27 o
   8   2  16      425.36      559.45     55.78 o
   9   2  16       28.34       55.88     33.19 o
  10   2  16      214.11      275.38     68.00 o
 -12   3  16       65.78        8.11     48.03 o
 -11   3  16       19.17       -6.22     34.51 o
 -10   3  16      103.09       96.68     48.56 o
  -9   3  16     1859.98     1785.84    137.60 o
  -8   3  16     1377.45     1356.75    116.73 o
  -7   3  16      100.38       86.92     36.56 o
  -6   3  16     2598.43     2533.26     98.80 o
  -5   3  16       87.40      112.14     25.06 o
  -4   3  16       88.63       75.14     30.94 o
  -3   3  16      110.95      179.01     22.51 o
  -2   3  16      535.49      496.79     38.42 o
  -1   3  16    10604.27     9847.63    146.48 o
   0   3  16     1422.15     1352.77     64.13 o
   1   3  16      831.09      794.62     45.01 o
   2   3  16      856.72      856.26     43.53 o
   3   3  16      139.58      135.59     14.82 o
   4   3  16      341.25      305.33     22.99 o
   5   3  16        3.81       12.65     23.79 o
   6   3  16      261.19      344.49     32.77 o
   7   3  16        0.26       21.52     27.05 o
   8   3  16      187.09      238.68     41.11 o
   9   3  16        2.55       12.01     27.61 o
 -12   4  16        2.10       13.01     40.80 o
 -11   4  16        2.92       21.26     39.44 o
 -10   4  16      406.05      405.46     74.09 o
  -9   4  16      131.57      166.70     52.76 o
  -8   4  16        1.14        6.22     32.56 o
  -7   4  16     1163.82     1054.65     86.68 o
  -6   4  16      114.88      142.25     28.98 o
  -5   4  16      306.81      357.36     40.98 o
  -4   4  16      201.56      233.37     28.67 o
  -3   4  16       11.18       33.13     17.01 o
  -2   4  16     4079.40     3893.64    101.35 o
  -1   4  16      135.64      148.50     20.70 o
   0   4  16      272.84      330.79     32.79 o
   1   4  16     6365.82     6212.80    116.41 o
   2   4  16      566.43      545.03     36.56 o
   3   4  16       21.08       42.97     17.11 o
   4   4  16        0.31       36.71     17.76 o
   5   4  16       24.26       51.67     22.41 o
   6   4  16       43.71       82.21     26.08 o
   7   4  16       42.52       55.86     30.83 o
   8   4  16       99.37      225.36     44.36 o
   9   4  16       43.62       58.26     37.29 o
 -12   5  16       57.92      124.28     64.77 o
 -11   5  16      168.08      185.73     54.86 o
 -10   5  16      289.85      320.99     66.37 o
  -9   5  16     2084.04     2151.63    130.66 o
  -8   5  16     1301.80     1369.28    121.28 o
  -7   5  16        8.18       -4.55     27.81 o
  -6   5  16        8.59       18.29     21.58 o
  -5   5  16       26.93       28.71     21.49 o
  -4   5  16      211.70      292.06     32.67 o
  -3   5  16       15.82       37.68     22.30 o
  -2   5  16       12.92       21.38     19.03 o
  -1   5  16     2059.51     2065.36     60.66 o
   0   5  16      956.47      965.85     41.02 o
   1   5  16     1952.51     1837.66     76.35 o
   2   5  16      134.00      146.24     20.22 o
   3   5  16      462.82      449.35     31.01 o
   4   5  16     1603.45     1596.66     52.27 o
   5   5  16     1627.16     1559.30     67.40 o
   6   5  16      922.24      966.58     69.60 o
   7   5  16      287.70      379.31     47.56 o
   8   5  16       19.19       13.49     29.96 o
   9   5  16      135.35      153.50     48.73 o
 -11   6  16        2.80       53.92     45.64 o
 -10   6  16      247.42      253.95     61.13 o
  -9   6  16      553.60      566.07     70.70 o
  -8   6  16      378.36      403.05     60.99 o
  -7   6  16      463.13      459.62     54.98 o
  -6   6  16      433.21      407.32     55.70 o
  -5   6  16     1632.94     1558.76     77.55 o
  -4   6  16      251.34      238.47     34.45 o
  -3   6  16       44.83       55.61     23.03 o
  -2   6  16       70.12      107.20     22.51 o
  -1   6  16      120.70      115.04     19.16 o
   0   6  16     1316.37     1323.99     43.58 o
   1   6  16      187.13      138.41     34.70 o
   2   6  16     2060.11     2039.41     65.57 o
   3   6  16        1.69       54.94     21.86 o
   4   6  16        1.34      -13.91     19.88 o
   5   6  16     1113.31     1132.14     70.50 o
   6   6  16      838.49      803.59     62.51 o
   7   6  16       29.72       64.85     33.46 o
   8   6  16       19.56       24.40     37.16 o
   9   6  16        0.03      -25.21     41.56 o
 -11   7  16      141.44      116.77     46.94 o
 -10   7  16       96.65      108.07     35.88 o
  -9   7  16      881.74      916.68     88.21 o
  -8   7  16        0.52       18.01     27.63 o
  -7   7  16      921.43      867.17     73.80 o
  -6   7  16     3741.13     3698.14    151.59 o
  -5   7  16      355.32      344.26     48.73 o
  -4   7  16      315.44      248.44     36.84 o
  -3   7  16      157.40      152.01     32.28 o
  -2   7  16      170.93      217.62     31.08 o
  -1   7  16      282.49      234.57     19.75 o
   0   7  16      133.74      179.19     28.92 o
   1   7  16       14.26       47.52     27.56 o
   2   7  16     4414.98     4218.81    124.20 o
   3   7  16       19.26       38.29     21.56 o
   4   7  16       89.09      109.89     25.67 o
   5   7  16      337.00      313.09     40.11 o
   6   7  16      160.57      134.91     40.18 o
   7   7  16        7.78       98.28     35.23 o
   8   7  16      183.60      302.33     51.05 o
   9   7  16      873.03      793.31     78.41 o
 -11   8  16      390.25      329.50     91.78 o
 -10   8  16     1061.93     1040.12     96.67 o
  -9   8  16      420.31      399.92     63.99 o
  -8   8  16      661.09      585.05     64.18 o
  -7   8  16     1042.40     1082.78     91.04 o
  -6   8  16        2.12      -10.75     28.46 o
  -5   8  16      822.71      861.60     72.07 o
  -4   8  16     3016.70     2863.87     82.97 o
  -3   8  16      284.20      271.16     35.12 o
  -2   8  16      579.50      462.75     40.75 o
  -1   8  16      106.93      129.46     27.27 o
   0   8  16      332.81      390.97     44.42 o
   1   8  16       88.10      114.47     19.42 o
   2   8  16       33.03      116.58     27.52 o
   3   8  16       17.09       72.60     39.82 o
   4   8  16       65.73       84.33     26.60 o
   5   8  16       10.96       24.30     26.43 o
   6   8  16      144.89      123.46     32.45 o
   7   8  16       52.03       93.01     40.07 o
   8   8  16      899.12     1013.31     85.88 o
   9   8  16       68.25      223.56     78.69 o
 -11   9  16       13.16       18.97     49.21 o
 -10   9  16       69.47       67.19     35.75 o
  -9   9  16       46.73       69.56     37.36 o
  -8   9  16     1072.57     1109.89     84.11 o
  -7   9  16       97.74      110.73     35.48 o
  -6   9  16      334.45      366.72     52.76 o
  -5   9  16      119.32      126.76     32.29 o
  -4   9  16     2524.17     2488.83    111.15 o
  -3   9  16      317.94      336.96     39.88 o
  -2   9  16       48.47       88.05     39.83 o
  -1   9  16     1230.96     1242.22     63.00 o
   0   9  16     1877.47     1800.96     71.61 o
   1   9  16        0.24       19.68     22.58 o
   2   9  16     1064.56     1095.09     65.59 o
   3   9  16      199.86      233.42     59.92 o
   4   9  16      397.25      409.32     51.27 o
   5   9  16      142.99      175.81     36.70 o
   6   9  16      511.06      497.11     55.23 o
   7   9  16       11.36       29.23     30.02 o
   8   9  16      451.17      588.28     77.99 o
 -10  10  16       10.71       23.10     35.62 o
  -9  10  16       41.98       68.74     36.27 o
  -8  10  16       58.91       54.33     33.40 o
  -7  10  16      219.07      216.46     43.31 o
  -6  10  16        0.06       24.74     27.18 o
  -5  10  16     1603.28     1513.55    105.39 o
  -4  10  16       48.99       35.76     23.80 o
  -3  10  16      236.22      136.91     45.36 o
  -2  10  16      366.95      468.74    106.81 o
  -1  10  16      689.08      627.04     79.27 o
   0  10  16      194.65      403.10     74.61 o
   1  10  16       94.52      152.10     40.59 o
   2  10  16       65.93      112.70     35.55 o
   3  10  16      141.28      125.89     37.38 o
   4  10  16      707.51      800.25     79.46 o
   5  10  16        0.02       23.66     24.53 o
   6  10  16      263.75      303.08     71.05 o
   7  10  16      178.11      141.81     57.47 o
   8  10  16        0.69       25.24     46.78 o
 -10  11  16       41.24       61.49     62.66 o
  -9  11  16      589.75      616.00     80.58 o
  -8  11  16      682.28      665.21     78.45 o
  -7  11  16      526.62      513.79     73.38 o
  -6  11  16        7.07       14.18     34.87 o
  -5  11  16       10.62       79.29     78.98 o
  -4  11  16      536.99      516.19     82.63 o
  -3  11  16      174.24      229.65     55.45 o
  -2  11  16      297.86      280.57     59.25 o
  -1  11  16        2.58       66.79     43.61 o
   0  11  16      151.86      231.31     66.35 o
   1  11  16      690.07      740.07     79.55 o
   2  11  16       68.94      117.58     34.45 o
   3  11  16     1994.34     2131.25    127.73 o
   4  11  16     1193.87     1153.20     95.67 o
   5  11  16      209.07      214.37     44.82 o
   6  11  16       82.79      105.28     56.09 o
   7  11  16      110.51      256.02     81.98 o
  -9  12  16      414.09      367.50     81.85 o
  -8  12  16       77.62      -40.16     43.63 o
  -7  12  16       17.34        2.79     55.55 o
  -6  12  16      321.50      382.09     87.90 o
  -5  12  16      481.97      634.19    155.19 o
  -4  12  16     1111.79     1053.75    108.99 o
  -3  12  16      378.77      385.90    103.09 o
  -2  12  16      153.87       52.94     75.56 o
  -1  12  16     1061.07      958.06    100.89 o
   0  12  16      919.48      900.19     98.84 o
   1  12  16      331.34      377.33     58.47 o
   2  12  16       57.71       61.55     38.56 o
   3  12  16     1082.07     1133.86     96.86 o
   4  12  16      213.96      164.76     44.39 o
   5  12  16      371.31      425.05     66.61 o
   6  12  16     1832.45     1979.21    163.14 o
   7  12  16       31.44      129.03     43.47 o
  -9  13  16       46.72      -15.44     49.91 o
  -8  13  16      257.90      210.55     65.06 o
  -7  13  16       42.04       40.71     57.32 o
  -6  13  16       44.08      134.63    130.02 o
  -5  13  16      162.58      202.18     57.57 o
  -4  13  16      851.59      733.74     94.60 o
  -3  13  16      984.27     1023.04    109.72 o
  -2  13  16      261.05      276.06     63.12 o
  -1  13  16     1091.93     1019.66    108.11 o
   0  13  16       12.83      152.67     73.55 o
   1  13  16        2.15      147.66     55.92 o
   2  13  16       19.92       60.68     62.78 o
   3  13  16       39.15      102.38     35.55 o
   4  13  16        0.08       18.18     34.26 o
   5  13  16       44.66      -56.26     57.47 o
   6  13  16       18.34       46.33     58.34 o
  -8  14  16      133.28       96.22     53.60 o
  -7  14  16        0.65       68.92     60.64 o
  -6  14  16      132.51      237.05    102.71 o
  -5  14  16     1042.08     1108.34    118.30 o
  -4  14  16      255.20      264.16     65.42 o
  -3  14  16      584.67      527.56     80.91 o
  -2  14  16      119.67      157.84     49.99 o
  -1  14  16      586.65      662.27     90.95 o
   0  14  16       58.60      166.39     50.21 o
   1  14  16      573.30      615.53     79.39 o
   2  14  16      345.52      416.45     78.34 o
   3  14  16      609.78      626.33     77.33 o
   4  14  16       18.53       90.35     57.25 o
   5  14  16       40.40       73.16     50.45 o
   6  14  16      481.34      485.11     90.69 o
  -7  15  16       90.59       82.67     54.53 o
  -6  15  16      141.44      213.49     79.75 o
  -5  15  16      102.00      132.09     59.39 o
  -4  15  16       12.71       15.23     39.65 o
  -3  15  16      180.30      225.63     73.67 o
  -2  15  16        3.00       77.15     48.10 o
  -1  15  16      634.64      753.00     97.42 o
   0  15  16     1018.59      947.41    110.47 o
   1  15  16        0.62       67.52     64.37 o
   2  15  16       15.45       37.10     71.12 o
   3  15  16        0.31        9.66     42.87 o
   4  15  16       53.30      -18.51     55.03 o
   5  15  16       14.59       59.30     67.14 o
  -7  16  16      434.62      680.00    130.35 o
  -6  16  16     1408.93     1535.74    178.63 o
  -5  16  16       29.65      108.97     49.10 o
  -4  16  16       70.62      195.36     70.51 o
  -3  16  16      131.40      262.43     64.78 o
  -2  16  16     1033.66     1009.81    118.05 o
  -1  16  16       16.01        0.06     40.79 o
   0  16  16       84.00      185.15     59.51 o
   1  16  16      281.28      362.84     74.62 o
   2  16  16     1056.43     1133.64    125.76 o
   3  16  16      307.12      282.54     74.73 o
   4  16  16        0.32      100.21     87.21 o
  -5  17  16       21.27      125.78     52.54 o
  -4  17  16        2.57       60.53     48.61 o
  -3  17  16        1.65       50.65     58.49 o
  -2  17  16     2729.96     2777.21    192.43 o
  -1  17  16       16.53      106.14     48.13 o
   0  17  16     1548.37     1623.33    149.66 o
   1  17  16        0.48      193.73    126.90 o
   2  17  16      100.53      198.87     65.96 o
   3  17  16      454.07      419.51     88.14 o
  -4  18  16        0.22      122.04     68.84 o
  -3  18  16      246.20      308.90     74.90 o
  -2  18  16      388.70      306.04    113.98 o
  -1  18  16      668.87      747.64    104.48 o
   0  18  16      496.30      466.43     86.30 o
   1  18  16      325.16      368.53     80.74 o
 -11   0  17      855.41     1068.41    145.59 o
  -9   0  17       55.90       48.21     48.07 o
  -7   0  17       48.43       23.40     42.88 o
  -5   0  17    14765.94    14477.44    324.96 o
  -3   0  17     1429.47     1457.60     77.51 o
  -1   0  17       52.53       48.64     22.01 o
   1   0  17     1523.90     1481.56     71.68 o
   3   0  17     2614.35     2593.74     98.80 o
   5   0  17     4898.74     4814.48    161.09 o
   7   0  17      316.09      407.45     90.66 o
   9   0  17       40.24      102.92     59.31 o
 -12   1  17      309.94      301.81     60.89 o
 -11   1  17      602.99      700.36     98.01 o
 -10   1  17       20.73       39.83     43.92 o
  -9   1  17      653.91      610.15     86.69 o
  -8   1  17       69.18       22.84     35.75 o
  -7   1  17       67.89       74.39     35.16 o
  -6   1  17     1564.85     1398.28     85.60 o
  -5   1  17      138.83      146.61     27.42 o
  -4   1  17     1030.26      769.99     47.45 o
  -3   1  17        0.06       25.72     15.97 o
  -2   1  17      483.70      474.71     37.48 o
  -1   1  17      981.81      904.53     42.24 o
   0   1  17        3.90       -2.31     14.75 o
   1   1  17      404.00      393.75     26.84 o
   2   1  17        8.22       29.30     16.74 o
   3   1  17      271.24      279.38     26.37 o
   4   1  17        0.38       55.52     24.49 o
   5   1  17        9.23       69.75     16.78 o
   6   1  17      546.15      656.38     49.39 o
   7   1  17      551.93      563.45     61.09 o
   8   1  17        0.93       81.36     62.06 o
   9   1  17       18.19       64.82     41.80 o
 -12   2  17       11.48      -21.31     42.17 o
 -11   2  17       19.42        5.92     39.65 o
 -10   2  17      156.03      136.47     52.55 o
  -9   2  17       22.73        0.51     47.79 o
  -8   2  17       37.68       40.28     32.88 o
  -7   2  17     1312.10     1414.54    122.07 o
  -6   2  17      146.49      155.47     32.52 o
  -5   2  17      737.33      640.54     44.11 o
  -4   2  17     1013.09     1036.86     54.43 o
  -3   2  17     1700.19     1559.56     61.30 o
  -2   2  17      352.74      351.61     33.48 o
  -1   2  17      405.67      387.50     38.25 o
   0   2  17       91.64       67.61     23.02 o
   1   2  17      127.82      109.25     23.45 o
   2   2  17      555.16      536.06     31.40 o
   3   2  17     3240.42     3061.18     74.67 o
   4   2  17        3.50       44.49     18.90 o
   5   2  17      189.84      230.81     24.45 o
   6   2  17      114.01       81.62     22.17 o
   7   2  17       61.98      100.10     33.33 o
   8   2  17      491.22      404.19     54.56 o
   9   2  17       98.71       73.58     47.82 o
 -11   3  17       95.77       72.81     41.57 o
 -10   3  17        1.65        4.87     40.53 o
  -9   3  17      333.44      450.54     77.48 o
  -8   3  17      772.54      788.17     93.93 o
  -7   3  17      101.86      110.79     39.31 o
  -6   3  17      637.35      662.45     75.49 o
  -5   3  17       27.26       23.17     21.84 o
  -4   3  17       72.19       65.64     19.67 o
  -3   3  17      635.11      661.02     39.01 o
  -2   3  17      897.84      853.39     50.02 o
  -1   3  17      399.10      440.31     36.91 o
   0   3  17      753.99      726.76     45.18 o
   1   3  17        4.29       26.31     20.61 o
   2   3  17    13448.95    12488.24    163.03 o
   3   3  17      215.13      234.62     21.10 o
   4   3  17      246.69      274.87     25.85 o
   5   3  17     1233.09     1163.23     51.09 o
   6   3  17      389.41      465.99     48.97 o
   7   3  17       25.16       70.31     30.26 o
   8   3  17       55.15       60.09     30.60 o
   9   3  17       92.07      212.17     54.35 o
 -11   4  17      132.56      109.66     53.80 o
 -10   4  17      306.34      298.49     67.25 o
  -9   4  17       41.47       60.25     41.66 o
  -8   4  17      385.53      318.64     55.27 o
  -7   4  17       82.29        2.54     40.46 o
  -6   4  17      179.13      188.93     38.05 o
  -5   4  17       14.56       21.81     26.35 o
  -4   4  17        1.34       21.69     25.84 o
  -3   4  17      376.88      381.31     39.55 o
  -2   4  17      975.15     1013.41     54.44 o
  -1   4  17       48.07       41.96     17.03 o
   0   4  17     1234.39     1205.99     57.16 o
   1   4  17      622.55      633.68     40.71 o
   2   4  17     4410.92     4439.53    101.14 o
   3   4  17      120.62      165.64     24.35 o
   4   4  17       87.59      113.30     31.19 o
   5   4  17       32.53       82.24     31.78 o
   6   4  17       76.80       98.72     27.94 o
   7   4  17       13.25       36.69     31.36 o
   8   4  17      244.66      354.21     52.04 o
   9   4  17        7.86       69.01     47.93 o
 -11   5  17      688.28      701.52    127.38 o
 -10   5  17      199.10      166.38     53.39 o
  -9   5  17        1.85       -4.49     32.99 o
  -8   5  17       23.38      -25.79     31.99 o
  -7   5  17      313.64      220.94     42.18 o
  -6   5  17     1672.36     1751.31     98.11 o
  -5   5  17      844.25      787.48     71.19 o
  -4   5  17      457.34      397.13     36.66 o
  -3   5  17      133.40      149.84     33.56 o
  -2   5  17       12.10       30.50     15.89 o
  -1   5  17     1263.97     1181.07     53.05 o
   0   5  17      875.56      847.63     44.62 o
   1   5  17      884.31      829.55     50.61 o
   2   5  17      217.52      317.39     38.01 o
   3   5  17       47.23       53.61     23.39 o
   4   5  17       67.42      105.95     25.01 o
   5   5  17       43.53       81.37     21.84 o
   6   5  17     4494.60     4452.97    131.54 o
   7   5  17      176.78      152.64     35.18 o
   8   5  17        0.70       74.93     38.97 o
   9   5  17       57.33        2.59     41.11 o
 -11   6  17       61.52       96.95     45.62 o
 -10   6  17      258.36      297.85     66.02 o
  -9   6  17      241.35      199.58     47.33 o
  -8   6  17      168.70      133.20     43.68 o
  -7   6  17     1475.15     1383.82     91.50 o
  -6   6  17      343.19      367.83     55.54 o
  -5   6  17        0.06        3.85     24.76 o
  -4   6  17        0.21       23.44     24.44 o
  -3   6  17     2081.57     1863.75     97.23 o
  -2   6  17      334.75      325.42     36.61 o
  -1   6  17       12.49       41.07     19.05 o
   0   6  17     1090.61     1081.67     43.41 o
   1   6  17      607.53      572.44     45.53 o
   2   6  17     3051.20     3017.74    107.71 o
   3   6  17      656.88      673.61     49.90 o
   4   6  17       34.98       72.76     23.28 o
   5   6  17     1670.74     1615.46     77.62 o
   6   6  17      873.48      986.35     79.30 o
   7   6  17        0.50       57.57     32.62 o
   8   6  17       89.47      149.55     39.84 o
 -11   7  17        4.38      -41.55     41.55 o
 -10   7  17      164.54      137.00     45.85 o
  -9   7  17     2435.47     2604.63    144.64 o
  -8   7  17       59.34       85.67     36.58 o
  -7   7  17     1424.72     1511.98     96.06 o
  -6   7  17      513.39      526.30     75.26 o
  -5   7  17      768.80      778.91     71.06 o
  -4   7  17        1.32       21.26     22.40 o
  -3   7  17      561.24      592.87     55.79 o
  -2   7  17       60.15       73.34     19.93 o
  -1   7  17        1.28       26.44     17.45 o
   0   7  17       63.60       72.63     26.40 o
   1   7  17      187.97      191.64     28.34 o
   2   7  17       82.50      142.06     28.70 o
   3   7  17        3.80       54.45     31.84 o
   4   7  17       37.83       81.41     24.11 o
   5   7  17      118.28      110.61     28.47 o
   6   7  17       36.74       65.50     29.69 o
   7   7  17       29.17       49.06     33.52 o
   8   7  17       31.34       29.43     33.41 o
 -10   8  17       18.44       56.73     33.97 o
  -9   8  17     1028.96     1059.71     97.27 o
  -8   8  17       21.70       10.67     28.28 o
  -7   8  17        2.37      -14.49     27.45 o
  -6   8  17        0.72      -14.56     29.61 o
  -5   8  17       38.47       74.04     42.75 o
  -4   8  17     1109.90     1027.91     76.12 o
  -3   8  17      118.83      135.98     29.75 o
  -2   8  17       18.30       63.44     45.23 o
  -1   8  17       61.60       70.27     25.62 o
   0   8  17     2872.52     2628.18    104.36 o
   1   8  17       76.45      153.96     33.18 o
   2   8  17      555.33      558.32     49.70 o
   3   8  17      559.34      544.56     50.24 o
   4   8  17      227.57      248.09     34.38 o
   5   8  17       75.81       88.66     34.10 o
   6   8  17      288.87      235.51     41.90 o
   7   8  17        5.83       58.23     40.10 o
   8   8  17      300.00      476.39     61.28 o
 -10   9  17        9.86      -37.58     37.58 o
  -9   9  17      184.93      262.45     55.10 o
  -8   9  17     1185.29     1226.96     97.05 o
  -7   9  17      351.75      478.17     62.09 o
  -6   9  17       90.70      109.65     38.15 o
  -5   9  17       19.31       26.02     25.31 o
  -4   9  17      295.06      220.13     38.62 o
  -3   9  17     1086.13      950.76     99.37 o
  -2   9  17      230.54      294.33     58.97 o
  -1   9  17     2354.08     2397.26    134.37 o
   0   9  17       16.68       54.12     21.00 o
   1   9  17     1844.07     1854.64     93.92 o
   2   9  17      256.39      254.63     34.46 o
   3   9  17       68.89       83.70     31.57 o
   4   9  17        1.48       10.59     40.58 o
   5   9  17      164.54      181.54     37.66 o
   6   9  17       88.29       39.23     30.21 o
   7   9  17       39.75      114.39     42.86 o
   8   9  17      265.77      345.59     68.68 o
 -10  10  17       48.91       -9.92     43.48 o
  -9  10  17      220.50      241.84     61.61 o
  -8  10  17       86.71       74.87     35.55 o
  -7  10  17       37.89       58.27     30.21 o
  -6  10  17        1.59       45.69     43.83 o
  -5  10  17       77.87      125.47     59.50 o
  -4  10  17      150.98      159.63    144.53 o
  -3  10  17        1.59       94.80     46.41 o
  -2  10  17       14.45       45.90     41.40 o
  -1  10  17      369.72      467.86     71.46 o
   0  10  17       30.38      118.89     43.50 o
   1  10  17     2142.82     1807.90    104.73 o
   2  10  17       34.40       -9.12     44.48 o
   3  10  17     1274.43     1148.27     85.10 o
   4  10  17      335.98      300.56     55.70 o
   5  10  17       37.87       64.90     30.39 o
   6  10  17     1059.82     1095.96    118.83 o
   7  10  17      106.97      166.62     49.60 o
  -9  11  17      100.74       93.82     53.78 o
  -8  11  17      631.19      647.26    125.52 o
  -7  11  17      131.88      112.53     67.75 o
  -6  11  17       22.77       71.88     98.16 o
  -5  11  17       33.68       49.11     44.39 o
  -4  11  17      116.07      190.47     53.29 o
  -3  11  17       50.02       88.51     41.84 o
  -2  11  17      134.39      214.12     55.36 o
  -1  11  17     2702.03     2458.31    159.14 o
   0  11  17      122.30      190.07     58.52 o
   1  11  17     2150.65     2164.95    131.94 o
   2  11  17       70.87      106.25     48.75 o
   3  11  17      779.45      729.78     70.76 o
   4  11  17        3.34       10.19     36.45 o
   5  11  17      136.44      137.35     53.39 o
   6  11  17       14.97       50.68     50.56 o
   7  11  17      239.32      437.65     87.34 o
  -9  12  17        0.14        0.36     45.96 o
  -8  12  17        9.20       19.94     41.93 o
  -7  12  17      644.06      601.70    115.63 o
  -6  12  17       22.30       74.44     51.53 o
  -5  12  17        0.69       31.12     93.53 o
  -4  12  17       28.54      111.72     71.06 o
  -3  12  17      149.84       92.72     72.87 o
  -2  12  17      616.34      684.46     88.82 o
  -1  12  17      566.59      540.30     95.68 o
   0  12  17      356.83      520.51     77.73 o
   1  12  17      143.14      235.19     52.32 o
   2  12  17      258.93      289.01     48.91 o
   3  12  17        1.51        0.58     39.10 o
   4  12  17       10.88       53.73     37.65 o
   5  12  17        1.56        5.53     57.71 o
   6  12  17      310.76      318.22    112.31 o
  -8  13  17       10.61      -31.87     48.75 o
  -7  13  17        6.34       96.84     73.41 o
  -6  13  17       20.46       52.71     48.29 o
  -5  13  17      275.85      277.03    119.93 o
  -4  13  17      333.82      362.49     70.50 o
  -3  13  17       23.07       63.82     39.42 o
  -2  13  17       93.47      180.23     53.62 o
  -1  13  17     1185.74      893.28    128.21 o
   0  13  17     1254.59     1477.89    130.47 o
   1  13  17     2193.00     2043.43    135.10 o
   2  13  17      100.97      109.05     44.65 o
   3  13  17      203.32      217.38     53.69 o
   4  13  17      328.86      350.17     62.82 o
   5  13  17       25.84      147.18     57.73 o
   6  13  17       13.40       18.58     61.13 o
  -7  14  17      234.95      219.88     82.26 o
  -6  14  17      117.81      122.83     67.96 o
[truncated: 59,344 more chars]
